# Supplementary material for: 2-n-Butyl-1,2-benzisothia­zol-3(2H)-one 1,1-dioxide
Source: Acta Crystallogr Sect E Struct Rep Online. 2008 Apr 4;64(Pt 5):o805. doi: 10.1107/S1600536808007733 (PMC2961223; doi:10.1107/S1600536808007733)
Supplement: Supplementary file 1 [file e-64-0o805-sup1.cif]

##############################################################################
###                                                                        ###
###        Electronic paper (Acta Crystallographica Section E)             ###
###                                                                        ###
##############################################################################
#                                                                            #
# This CIF contains the data in a paper accepted for publication in Acta     #
# Crystallographica Section E. It conforms to the requirements of Notes      #
# for Authors for Section E, and has been peer reviewed under the auspices   #
# of the IUCr Commission on Journals.                                        #
#                                                                            #
# Full details of the Crystallographic Information File format               #
# are given in the paper "The Crystallographic Information File (CIF):       #
# a New Standard Archive File for Crystallography" by S. R. Hall, F. H.      #
# Allen and I. D. Brown [Acta Cryst. (1991), A47, 655-685].                  #
#                                                                            #
# The current version of the core CIF dictionary is obtainable from          #
# ftp://ftp.iucr.org/pub/cif_core.dic. The current version number is 2.4.    #
#                                                                            #
# Software is freely available for graphical display of the structure(s) in  #
# this CIF.  For information consult the CIF home page http://www.iucr.org/  #
# cif/home.html                                                              #
#                                                                            #
# This file may be used for bona fide research purposes within the           #
# scientific community so long as proper attribution is given to the journal # 
# article from which it was obtained.                                        #
#                                                                            #
##############################################################################
                                             
data_I
_audit_creation_method     SHELXL-97
_chemical_name_systematic
;
2-<i>n</i>-Butyl-1,2-benzisothiazol-3(2<i>H</i>)-one 1,1-dioxide
;
_chemical_name_common     ?
_chemical_formula_moiety     'C11 H13 N O3 S'
_chemical_formula_sum     'C11 H13 N O3 S'
_chemical_formula_iupac     'C11 H13 N O3 S'
_chemical_formula_weight     239.28
_chemical_melting_point     ?
_symmetry_cell_setting     Triclinic
_symmetry_space_group_name_H-M     P-1
_symmetry_space_group_name_HALL     '-P 1'
loop_
    _symmetry_equiv_pos_as_xyz
    'x, y, z'
    '-x, -y, -z'
_cell_length_a     7.3130(15)
_cell_length_b     7.7219(15)
_cell_length_c     11.416(2)
_cell_angle_alpha     102.76(3)
_cell_angle_beta     94.23(3)
_cell_angle_gamma     109.75(3)
_cell_volume     584.0(2)
_cell_formula_units_Z     2
_cell_measurement_reflns_used     1494
_cell_measurement_theta_min     2.63
_cell_measurement_theta_max     26.37
_cell_measurement_temperature     153(2)
_exptl_crystal_description     block
_exptl_crystal_colour     colourless
_exptl_crystal_size_max     0.30
_exptl_crystal_size_mid     0.24
_exptl_crystal_size_min     0.18
_exptl_crystal_density_diffrn     1.361
_exptl_crystal_density_meas     ?
_exptl_crystal_density_method     'not measured'
_exptl_crystal_F_000     252
_exptl_absorpt_coefficient_mu     0.268
_exptl_absorpt_correction_type     multi-scan
_exptl_absorpt_process_details     '(ABSCOR; Higashi, 1995)'
_exptl_absorpt_correction_T_min     0.9238
_exptl_absorpt_correction_T_max     0.9533
_exptl_special_details
;
 ?
;
_diffrn_ambient_temperature     153(2)
_diffrn_radiation_type     MoK\a
_diffrn_radiation_wavelength     0.71073
_diffrn_radiation_source     'Rotating Anode'
_diffrn_radiation_monochromator     graphite
_diffrn_measurement_device_type     'Rigaku R-Axis Rapid IP area-detector'
_diffrn_measurement_method     '\w Oscillation'
_diffrn_detector_area_resol_mean     ?
_diffrn_reflns_number     4589
_diffrn_reflns_av_R_equivalents     0.0172
_diffrn_reflns_av_sigmaI/netI     0.0195
_diffrn_reflns_theta_min     3.00
_diffrn_reflns_theta_max     25.00
_diffrn_reflns_theta_full     25.00
_diffrn_measured_fraction_theta_max     0.999
_diffrn_measured_fraction_theta_full     0.999
_diffrn_reflns_limit_h_min     -8
_diffrn_reflns_limit_h_max     8
_diffrn_reflns_limit_k_min     -9
_diffrn_reflns_limit_k_max     9
_diffrn_reflns_limit_l_min     -13
_diffrn_reflns_limit_l_max     13
_diffrn_standards_number     0
_diffrn_standards_interval_count     ?
_diffrn_standards_interval_time     ?
_diffrn_standards_decay_%     0
_refine_special_details
;
 Refinement of F^2^ against ALL reflections.  The weighted R-factor wR and
 goodness of fit S are based on F^2^, conventional R-factors R are based
 on F, with F set to zero for negative F^2^. The threshold expression of
 F^2^ > 2sigma(F^2^) is used only for calculating R-factors(gt) etc. and is
 not relevant to the choice of reflections for refinement.  R-factors based
 on F^2^ are statistically about twice as large as those based on F, and R-
 factors based on ALL data will be even larger.
;
_reflns_number_total     2061
_reflns_number_gt     1712
_reflns_threshold_expression     I>2\s(I)
_refine_ls_structure_factor_coef     Fsqd
_refine_ls_matrix_type     full
_refine_ls_R_factor_all     0.0447
_refine_ls_R_factor_gt     0.0369
_refine_ls_wR_factor_gt     0.0992
_refine_ls_wR_factor_ref     0.1093
_refine_ls_goodness_of_fit_ref     1.084
_refine_ls_restrained_S_all     1.084
_refine_ls_number_reflns     2061
_refine_ls_number_parameters     146
_refine_ls_number_restraints     0
_refine_ls_hydrogen_treatment     constr
_refine_ls_weighting_scheme     calc
_refine_ls_weighting_details
         'calc w=1/[\s^2^(Fo^2^)+(0.0554P)^2^+0.1349P] where P=(Fo^2^+2Fc^2^)/3'
_atom_sites_solution_hydrogens     geom
_atom_sites_solution_primary     direct
_atom_sites_solution_secondary     difmap
_refine_ls_shift/su_max     0.001
_refine_ls_shift/su_mean     0.000
_refine_diff_density_max     0.230
_refine_diff_density_min     -0.273
_refine_ls_extinction_method     SHELXL
_refine_ls_extinction_coef     0.129(10)
_refine_ls_extinction_expression
                                  'Fc^*^=kFc[1+0.001xFc^2^\l^3^/sin(2\q)]^-1/4^'
loop_
    _atom_type_symbol
    _atom_type_description
    _atom_type_scat_dispersion_real
    _atom_type_scat_dispersion_imag
    _atom_type_scat_source
    'C' 'C' 0.0033 0.0016
                         'International Tables Vol C Tables 4.2.6.8 and 6.1.1.4'
    'H' 'H' 0.0000 0.0000
                         'International Tables Vol C Tables 4.2.6.8 and 6.1.1.4'
    'N' 'N' 0.0061 0.0033
                         'International Tables Vol C Tables 4.2.6.8 and 6.1.1.4'
    'O' 'O' 0.0106 0.0060
                         'International Tables Vol C Tables 4.2.6.8 and 6.1.1.4'
    'S' 'S' 0.1246 0.1234
                         'International Tables Vol C Tables 4.2.6.8 and 6.1.1.4'
_computing_data_collection     'Rapid-Auto (Rigaku, 2004)'
_computing_cell_refinement     'Rapid-Auto (Rigaku, 2004)'
_computing_data_reduction     'Rapid-Auto (Rigaku, 2004)'
_computing_structure_solution     'SHELXTL (Sheldrick, 2008)'
_computing_structure_refinement     'SHELXTL (Sheldrick, 2008)'
_computing_molecular_graphics     'SHELXTL (Sheldrick, 2008)'
_computing_publication_material     'SHELXTL (Sheldrick, 2008)'
loop_
    _atom_site_type_symbol
    _atom_site_label
    _atom_site_fract_x
    _atom_site_fract_y
    _atom_site_fract_z
    _atom_site_U_iso_or_equiv
    _atom_site_adp_type
    _atom_site_calc_flag
    _atom_site_refinement_flags
    _atom_site_occupancy
    _atom_site_disorder_assembly
    _atom_site_disorder_group
    S S1 0.42409(7) 0.81664(7) 0.72568(5) 0.0606(2) Uani d . 1 . .
    O O1 0.3065(2) 0.7267(2) 0.80490(15) 0.0795(5) Uani d . 1 . .
    O O2 0.6279(2) 0.8432(2) 0.74251(17) 0.0828(5) Uani d . 1 . .
    O O3 0.3009(2) 1.1828(2) 0.60625(15) 0.0757(5) Uani d . 1 . .
    N N1 0.4016(2) 1.0256(2) 0.73053(15) 0.0597(4) Uani d . 1 . .
    C C1 0.3124(3) 0.7195(3) 0.57339(18) 0.0521(5) Uani d . 1 . .
    C C2 0.2711(3) 0.5368(3) 0.5017(2) 0.0624(5) Uani d . 1 . .
    H H2B 0.3056 0.4455 0.5327 0.075 Uiso calc R 1 . .
    C C3 0.1780(3) 0.4928(3) 0.3836(2) 0.0685(6) Uani d . 1 . .
    H H3A 0.1489 0.3691 0.3317 0.082 Uiso calc R 1 . .
    C C4 0.1262(3) 0.6256(3) 0.3393(2) 0.0675(6) Uani d . 1 . .
    H H4A 0.0605 0.5910 0.2580 0.081 Uiso calc R 1 . .
    C C5 0.1682(3) 0.8068(3) 0.41115(19) 0.0603(5) Uani d . 1 . .
    H H5A 0.1332 0.8977 0.3800 0.072 Uiso calc R 1 . .
    C C6 0.2625(3) 0.8541(3) 0.52964(18) 0.0506(4) Uani d . 1 . .
    C C7 0.3201(3) 1.0391(3) 0.62121(19) 0.0555(5) Uani d . 1 . .
    C C8 0.4943(3) 1.1887(3) 0.8376(2) 0.0770(7) Uani d . 1 . .
    H H8A 0.5302 1.3073 0.8103 0.092 Uiso calc R 1 . .
    H H8B 0.6178 1.1805 0.8731 0.092 Uiso calc R 1 . .
    C C9 0.3700(4) 1.2038(4) 0.9357(2) 0.0828(7) Uani d . 1 . .
    H H9A 0.3341 1.0851 0.9628 0.099 Uiso calc R 1 . .
    H H9B 0.4509 1.3101 1.0061 0.099 Uiso calc R 1 . .
    C C10 0.1870(4) 1.2355(4) 0.9009(3) 0.0896(8) Uani d . 1 . .
    H H10A 0.0964 1.1205 0.8392 0.108 Uiso calc R 1 . .
    H H10B 0.2196 1.3434 0.8629 0.108 Uiso calc R 1 . .
    C C11 0.0818(5) 1.2781(4) 1.0081(3) 0.1019(9) Uani d . 1 . .
    H H11A -0.0369 1.2987 0.9794 0.153 Uiso calc R 1 . .
    H H11B 0.1698 1.3930 1.0690 0.153 Uiso calc R 1 . .
    H H11C 0.0449 1.1701 1.0446 0.153 Uiso calc R 1 . .
loop_
    _atom_site_aniso_label
    _atom_site_aniso_U_11
    _atom_site_aniso_U_22
    _atom_site_aniso_U_33
    _atom_site_aniso_U_12
    _atom_site_aniso_U_13
    _atom_site_aniso_U_23
    S1 0.0564(3) 0.0666(4) 0.0714(4) 0.0257(3) 0.0102(2) 0.0377(3)
    O1 0.0874(11) 0.0866(11) 0.0758(10) 0.0256(9) 0.0202(8) 0.0509(9)
    O2 0.0591(9) 0.0988(12) 0.1038(12) 0.0374(8) 0.0022(8) 0.0426(10)
    O3 0.0906(11) 0.0589(9) 0.0971(12) 0.0388(8) 0.0214(9) 0.0387(8)
    N1 0.0593(10) 0.0567(10) 0.0665(10) 0.0210(8) 0.0087(8) 0.0232(8)
    C1 0.0454(10) 0.0560(11) 0.0688(12) 0.0231(8) 0.0181(8) 0.0338(9)
    C2 0.0565(11) 0.0555(11) 0.0927(16) 0.0284(9) 0.0287(11) 0.0358(11)
    C3 0.0599(13) 0.0654(13) 0.0783(15) 0.0195(10) 0.0227(11) 0.0166(11)
    C4 0.0589(12) 0.0796(15) 0.0638(13) 0.0218(11) 0.0142(10) 0.0228(11)
    C5 0.0533(11) 0.0721(13) 0.0695(13) 0.0275(10) 0.0156(9) 0.0368(11)
    C6 0.0439(9) 0.0530(10) 0.0669(11) 0.0209(8) 0.0164(8) 0.0319(9)
    C7 0.0512(11) 0.0544(11) 0.0736(13) 0.0235(9) 0.0196(9) 0.0322(9)
    C8 0.0637(14) 0.0725(15) 0.0824(16) 0.0144(11) 0.0050(12) 0.0142(12)
    C9 0.0883(17) 0.0833(16) 0.0685(14) 0.0276(14) -0.0029(12) 0.0141(12)
    C10 0.0831(17) 0.0983(19) 0.0853(17) 0.0308(15) 0.0070(14) 0.0255(14)
    C11 0.104(2) 0.095(2) 0.107(2) 0.0410(17) 0.0282(18) 0.0150(16)
_geom_special_details
;
 All esds (except the esd in the dihedral angle between two l.s. planes)
 are estimated using the full covariance matrix.  The cell esds are taken
 into account individually in the estimation of esds in distances, angles
 and torsion angles; correlations between esds in cell parameters are only
 used when they are defined by crystal symmetry.  An approximate (isotropic)
 treatment of cell esds is used for estimating esds involving l.s. planes.
;
loop_
    _geom_bond_atom_site_label_1
    _geom_bond_atom_site_label_2
    _geom_bond_site_symmetry_2
    _geom_bond_distance
    _geom_bond_publ_flag
    S1 O1 . 1.4243(15) ?
    S1 O2 . 1.4265(16) ?
    S1 N1 . 1.6661(17) ?
    S1 C1 . 1.747(2) ?
    O3 C7 . 1.210(2) ?
    N1 C7 . 1.383(3) ?
    N1 C8 . 1.470(3) ?
    C1 C2 . 1.384(3) ?
    C1 C6 . 1.386(2) ?
    C2 C3 . 1.381(3) ?
    C2 H2B . 0.9500 ?
    C3 C4 . 1.383(3) ?
    C3 H3A . 0.9500 ?
    C4 C5 . 1.375(3) ?
    C4 H4A . 0.9500 ?
    C5 C6 . 1.383(3) ?
    C5 H5A . 0.9500 ?
    C6 C7 . 1.476(3) ?
    C8 C9 . 1.503(3) ?
    C8 H8A . 0.9900 ?
    C8 H8B . 0.9900 ?
    C9 C10 . 1.481(4) ?
    C9 H9A . 0.9900 ?
    C9 H9B . 0.9900 ?
    C10 C11 . 1.527(4) ?
    C10 H10A . 0.9900 ?
    C10 H10B . 0.9900 ?
    C11 H11A . 0.9800 ?
    C11 H11B . 0.9800 ?
    C11 H11C . 0.9800 ?
loop_
    _geom_contact_atom_site_label_1
    _geom_contact_atom_site_label_2
    _geom_contact_distance
    _geom_contact_site_symmetry_1
    _geom_contact_site_symmetry_2
    _geom_contact_publ_flag
    Cg1 Cg1 3.778(2) . 2_766 y
loop_
    _geom_angle_atom_site_label_1
    _geom_angle_atom_site_label_2
    _geom_angle_atom_site_label_3
    _geom_angle_site_symmetry_1
    _geom_angle_site_symmetry_3
    _geom_angle
    _geom_angle_publ_flag
    O1 S1 O2 . . 117.55(10) ?
    O1 S1 N1 . . 109.67(10) ?
    O2 S1 N1 . . 109.17(10) ?
    O1 S1 C1 . . 111.98(10) ?
    O2 S1 C1 . . 112.60(10) ?
    N1 S1 C1 . . 93.09(9) ?
    C7 N1 C8 . . 123.88(18) ?
    C7 N1 S1 . . 114.58(14) ?
    C8 N1 S1 . . 120.69(15) ?
    C2 C1 C6 . . 121.99(19) ?
    C2 C1 S1 . . 128.18(16) ?
    C6 C1 S1 . . 109.81(15) ?
    C3 C2 C1 . . 117.30(19) ?
    C3 C2 H2B . . 121.3 ?
    C1 C2 H2B . . 121.3 ?
    C2 C3 C4 . . 121.1(2) ?
    C2 C3 H3A . . 119.4 ?
    C4 C3 H3A . . 119.4 ?
    C5 C4 C3 . . 121.1(2) ?
    C5 C4 H4A . . 119.4 ?
    C3 C4 H4A . . 119.4 ?
    C4 C5 C6 . . 118.64(19) ?
    C4 C5 H5A . . 120.7 ?
    C6 C5 H5A . . 120.7 ?
    C5 C6 C1 . . 119.82(19) ?
    C5 C6 C7 . . 127.23(17) ?
    C1 C6 C7 . . 112.96(17) ?
    O3 C7 N1 . . 123.7(2) ?
    O3 C7 C6 . . 126.81(19) ?
    N1 C7 C6 . . 109.45(16) ?
    N1 C8 C9 . . 115.25(19) ?
    N1 C8 H8A . . 108.5 ?
    C9 C8 H8A . . 108.5 ?
    N1 C8 H8B . . 108.5 ?
    C9 C8 H8B . . 108.5 ?
    H8A C8 H8B . . 107.5 ?
    C10 C9 C8 . . 115.6(2) ?
    C10 C9 H9A . . 108.4 ?
    C8 C9 H9A . . 108.4 ?
    C10 C9 H9B . . 108.4 ?
    C8 C9 H9B . . 108.4 ?
    H9A C9 H9B . . 107.4 ?
    C9 C10 C11 . . 113.4(2) ?
    C9 C10 H10A . . 108.9 ?
    C11 C10 H10A . . 108.9 ?
    C9 C10 H10B . . 108.9 ?
    C11 C10 H10B . . 108.9 ?
    H10A C10 H10B . . 107.7 ?
    C10 C11 H11A . . 109.5 ?
    C10 C11 H11B . . 109.5 ?
    H11A C11 H11B . . 109.5 ?
    C10 C11 H11C . . 109.5 ?
    H11A C11 H11C . . 109.5 ?
    H11B C11 H11C . . 109.5 ?
loop_
    _geom_torsion_atom_site_label_1
    _geom_torsion_atom_site_label_2
    _geom_torsion_atom_site_label_3
    _geom_torsion_atom_site_label_4
    _geom_torsion_site_symmetry_1
    _geom_torsion_site_symmetry_2
    _geom_torsion_site_symmetry_3
    _geom_torsion_site_symmetry_4
    _geom_torsion
    _geom_torsion_publ_flag
    O1 S1 N1 C7 . . . . -117.32(15) ?
    O2 S1 N1 C7 . . . . 112.58(16) ?
    C1 S1 N1 C7 . . . . -2.65(15) ?
    O1 S1 N1 C8 . . . . 72.84(17) ?
    O2 S1 N1 C8 . . . . -57.26(18) ?
    C1 S1 N1 C8 . . . . -172.49(16) ?
    O1 S1 C1 C2 . . . . -65.33(19) ?
    O2 S1 C1 C2 . . . . 69.76(19) ?
    N1 S1 C1 C2 . . . . -177.99(17) ?
    O1 S1 C1 C6 . . . . 113.43(14) ?
    O2 S1 C1 C6 . . . . -111.48(14) ?
    N1 S1 C1 C6 . . . . 0.77(14) ?
    C6 C1 C2 C3 . . . . 0.2(3) ?
    S1 C1 C2 C3 . . . . 178.82(14) ?
    C1 C2 C3 C4 . . . . -0.7(3) ?
    C2 C3 C4 C5 . . . . 0.9(3) ?
    C3 C4 C5 C6 . . . . -0.5(3) ?
    C4 C5 C6 C1 . . . . 0.0(3) ?
    C4 C5 C6 C7 . . . . -179.82(17) ?
    C2 C1 C6 C5 . . . . 0.2(3) ?
    S1 C1 C6 C5 . . . . -178.69(14) ?
    C2 C1 C6 C7 . . . . 179.99(16) ?
    S1 C1 C6 C7 . . . . 1.14(19) ?
    C8 N1 C7 O3 . . . . -7.0(3) ?
    S1 N1 C7 O3 . . . . -176.51(15) ?
    C8 N1 C7 C6 . . . . 173.10(17) ?
    S1 N1 C7 C6 . . . . 3.63(19) ?
    C5 C6 C7 O3 . . . . -3.0(3) ?
    C1 C6 C7 O3 . . . . 177.15(18) ?
    C5 C6 C7 N1 . . . . 176.82(17) ?
    C1 C6 C7 N1 . . . . -3.0(2) ?
    C7 N1 C8 C9 . . . . 101.9(2) ?
    S1 N1 C8 C9 . . . . -89.2(2) ?
    N1 C8 C9 C10 . . . . -63.7(3) ?
    C8 C9 C10 C11 . . . . -171.7(2) ?
loop_
    _geom_hbond_atom_site_label_D
    _geom_hbond_atom_site_label_H
    _geom_hbond_atom_site_label_A
    _geom_hbond_site_symmetry_A
    _geom_hbond_distance_DH
    _geom_hbond_distance_HA
    _geom_hbond_distance_DA
    _geom_hbond_angle_DHA
    C2 H2B O3 1_545 0.95 2.35 3.279(2) 164.9
data_global
_journal_date_recd_electronic     2008-03-02
_journal_date_accepted     2008-03-20
_journal_name_full     'Acta Crystallographica, Section E'
_journal_year     2008
_journal_volume     64
_journal_issue      5
_journal_page_first     o805
_journal_page_last     o805
_journal_paper_category     QO
_journal_coeditor_code     CV2391
_publ_contact_author_name     'Haji Akber AISA'
_publ_contact_author_address
;
Xinjiang Technical Institute of Physics and Chemistry,
Chinese Academy of Science,
Urumqi,830011,
People's Republic of China
;
_publ_contact_author_email     qknhs@yahoo.com.cn
_publ_contact_author_fax     '86-991-3838957'
_publ_contact_author_phone     '86-991-3835679'
_publ_section_title
;
2-<i>n</i>-Butyl-1,2-benzisothiazol-3(2<i>H</i>)-one 1,1-dioxide
;
loop_
    _publ_author_name
    _publ_author_address
    'Guan-Ping Yu'
;
Xinjiang Technical Institute of Physics and Chemistry,
Chinese Academy of Science,
Urumqi, 830011,
People's Republic of China
and
Graduate School of Chinese Academy of Science,
Beijing, 100039,
People's Republic of China
;
    'Zhong-Jie Xu'
;
College of Chemistry and Molecular Engineering,
Qingdao University of Science and Technology,
Qingdao, 266042,
People's Republic of China
;
    'Liang-Zhong Xu'
;
College of Chemistry and Molecular Engineering,
Qingdao University of Science and Technology,
Qingdao, 266042,
People's Republic of China
;
    'Haji Akber Aisa'
;
Xinjiang Technical Institute of Physics and Chemistry,
Chinese Academy of Science,
Urumqi, 830011,
People's Republic of China
;
