# Supplementary material for: 2-n-Butyl-1,2-benzisothia­zol-3(2H)-one 1,1-dioxide
Source: Acta Crystallogr Sect E Struct Rep Online. 2008 Apr 4;64(Pt 5):o805. doi: 10.1107/S1600536808007733 (PMC2961223; doi:10.1107/S1600536808007733)
Supplement: Supplementary file 2 [file e-64-0o805-Isup2.hkl]

# 
# h,k,l, Fc-squared, Fo-squared, sigma(Fo-squared) and status flag 
# 
data_I
_shelx_title ' 0711201 in P-1' 
_shelx_refln_list_code          4 
_shelx_F_calc_maximum       90.50 
_exptl_crystal_F_000       252.00 
_reflns_d_resolution_high  0.8407 
 
loop_ 
 _symmetry_equiv_pos_as_xyz 
 'x, y, z' 
 '-x, -y, -z' 
 
_cell_length_a     7.3130 
_cell_length_b     7.7219 
_cell_length_c    11.4162 
_cell_angle_alpha 102.758 
_cell_angle_beta   94.227 
_cell_angle_gamma 109.753 
 
_shelx_F_squared_multiplier     1.000 
 
loop_ 
 _refln_index_h 
 _refln_index_k 
 _refln_index_l 
 _refln_F_squared_calc 
 _refln_F_squared_meas 
 _refln_F_squared_sigma 
 _refln_observed_status 
   1   0   0     2602.96     2360.98     25.35 o 
   2   0   0      855.47      980.52     10.05 o 
   3   0   0      133.90      146.14      1.44 o 
   4   0   0      155.88      156.48      4.55 o 
   5   0   0        0.08        0.24      0.23 o 
   6   0   0        2.50        2.66      0.48 o 
   7   0   0       36.50       35.16      1.58 o 
   8   0   0        5.47        4.49      0.64 o 
  -8   1   0       17.53       18.45      2.06 o 
  -7   1   0        0.10        0.25      0.34 o 
  -6   1   0       36.92       31.93      1.13 o 
  -5   1   0        6.07        3.69      0.37 o 
  -4   1   0        1.42        0.61      0.21 o 
  -3   1   0      238.36      232.01      3.66 o 
  -2   1   0      297.80      257.29      2.49 o 
  -1   1   0     2904.21     2688.05     29.51 o 
   1   1   0      952.25      963.68     11.99 o 
   2   1   0        9.77        9.37      0.67 o 
   3   1   0      154.11      140.97      1.68 o 
   4   1   0      139.80      131.13      1.90 o 
   5   1   0       97.79       97.22      1.63 o 
   6   1   0       73.92       76.21      2.00 o 
   7   1   0        0.27       -0.05      0.34 o 
  -8   2   0        0.01        0.21      0.32 o 
  -7   2   0        1.25        0.42      0.26 o 
  -6   2   0        1.58        1.94      0.46 o 
  -5   2   0      102.45      100.43      1.87 o 
  -4   2   0      562.72      540.46      6.29 o 
  -3   2   0       48.21       52.17      1.07 o 
  -2   2   0      307.87      284.26      3.72 o 
  -1   2   0     1142.92     1142.92      8.07 o 
   0   2   0     2639.83     2596.04     41.39 o 
   1   2   0        3.88        2.49      0.33 o 
   2   2   0       26.78       28.27      0.76 o 
   3   2   0        1.02        1.38      0.21 o 
   4   2   0       97.12       94.06      1.68 o 
   5   2   0       55.94       55.40      1.57 o 
   6   2   0        0.01        0.05      0.33 o 
   7   2   0        2.13        1.47      0.60 o 
  -8   3   0        1.24        1.19      0.41 o 
  -7   3   0        0.17        0.58      0.26 o 
  -6   3   0       12.48       14.20      0.51 o 
  -5   3   0      158.34      159.22      1.66 o 
  -4   3   0        1.12        1.64      0.20 o 
  -3   3   0       53.28       60.81      0.62 o 
  -2   3   0      284.66      275.10      2.15 o 
  -1   3   0      766.43      811.67      5.70 o 
   0   3   0     1395.77     1445.13     19.15 o 
   1   3   0      154.33      133.77      1.88 o 
   2   3   0      219.09      228.72      3.73 o 
   3   3   0        5.94        7.68      0.55 o 
   4   3   0        2.89        3.00      0.45 o 
   5   3   0        9.65       10.77      0.63 o 
   6   3   0        5.59        5.39      0.60 o 
  -8   4   0        0.09        0.16      0.25 o 
  -7   4   0        6.00        6.25      0.54 o 
  -6   4   0        2.46        2.99      0.32 o 
  -5   4   0       97.05       95.53      1.19 o 
  -4   4   0      234.34      244.33      3.96 o 
  -3   4   0      287.85      289.33      2.55 o 
  -2   4   0       48.96       45.29      0.50 o 
  -1   4   0        0.33        0.11      0.09 o 
   0   4   0      123.39      127.45      1.25 o 
   1   4   0       20.66       25.71      0.66 o 
   2   4   0        7.11        6.90      0.47 o 
   3   4   0       19.36       18.08      0.78 o 
   4   4   0       31.90       31.49      1.93 o 
   5   4   0        9.31       11.06      1.62 o 
  -8   5   0        0.09        0.34      0.29 o 
  -7   5   0        8.15        8.63      0.49 o 
  -6   5   0       13.84       15.42      0.57 o 
  -5   5   0      101.25       98.07      1.43 o 
  -4   5   0      268.85      278.84      2.86 o 
  -3   5   0       36.00       36.94      0.52 o 
  -2   5   0      102.36      109.63      1.14 o 
  -1   5   0      106.34      108.91      1.15 o 
   0   5   0      171.07      165.59      1.47 o 
   1   5   0      137.32      124.69      1.63 o 
   2   5   0       18.66       20.09      0.83 o 
   3   5   0       25.78       27.78      1.16 o 
   4   5   0        0.67        0.69      0.57 o 
  -8   6   0        0.08       -0.10      0.24 o 
  -7   6   0       22.28       23.77      0.70 o 
  -6   6   0       37.71       37.68      0.95 o 
  -5   6   0       20.25       18.13      0.60 o 
  -4   6   0       69.27       76.57      1.05 o 
  -3   6   0      116.83      107.84      1.14 o 
  -2   6   0       46.83       45.44      0.66 o 
  -1   6   0        1.95        2.81      0.25 o 
   0   6   0      121.77      120.49      1.18 o 
   1   6   0      110.53      101.25      4.06 o 
   2   6   0       24.71       22.74      0.88 o 
   3   6   0        7.38        7.16      0.83 o 
  -7   7   0        1.52        0.99      0.41 o 
  -6   7   0        2.36        1.29      0.39 o 
  -5   7   0       71.18       77.46      1.06 o 
  -4   7   0       88.22       91.68      1.15 o 
  -3   7   0        5.97        5.85      0.46 o 
  -2   7   0        9.36       10.71      1.02 o 
  -1   7   0        0.11        0.33      0.12 o 
   0   7   0        0.10        0.10      0.13 o 
   1   7   0        1.34        0.71      0.17 o 
   2   7   0        0.56        1.23      0.66 o 
  -6   8   0        3.53        3.35      0.56 o 
  -5   8   0        1.06        0.85      0.30 o 
  -4   8   0        0.87        1.07      0.29 o 
  -3   8   0        0.00        0.07      0.50 o 
  -2   8   0        3.82        4.48      0.96 o 
  -1   8   0       15.98       16.87      0.78 o 
   0   8   0        8.75       10.42      0.94 o 
   2  -9   1        0.29       -0.18      0.43 o 
   3  -9   1        3.19       -0.04      0.60 o 
   4  -9   1        5.16        3.82      2.22 o 
  -1  -8   1        2.34        1.47      0.52 o 
   0  -8   1        1.74        1.19      0.61 o 
   1  -8   1       12.63       11.61      0.61 o 
   2  -8   1        5.84        8.83      1.17 o 
   3  -8   1        2.48        3.69      0.95 o 
   4  -8   1        5.02        4.33      0.59 o 
   5  -8   1        3.14        4.14      0.51 o 
   6  -8   1        4.93        5.28      0.53 o 
  -2  -7   1        3.10        2.17      0.54 o 
  -1  -7   1        0.01       -0.19      0.44 o 
   0  -7   1        0.02       -0.07      0.27 o 
   1  -7   1        3.17        3.25      0.84 o 
   2  -7   1       68.50       64.76      2.14 o 
   3  -7   1       61.98       69.62      0.96 o 
   4  -7   1       42.70       37.11      0.69 o 
   5  -7   1       58.88       63.43      1.12 o 
   6  -7   1       26.24       26.25      0.73 o 
   7  -7   1        1.36        1.26      0.41 o 
  -4  -6   1       16.98       17.85      2.03 o 
  -3  -6   1       37.06       37.50      1.55 o 
  -2  -6   1       51.81       51.39      1.60 o 
  -1  -6   1        3.21        2.65      0.17 o 
   0  -6   1      166.52      157.70      3.16 o 
   1  -6   1       17.41       18.93      1.27 o 
   2  -6   1       79.51       77.57      1.06 o 
   3  -6   1       61.84       64.03      0.85 o 
   4  -6   1      142.60      140.78      2.53 o 
   5  -6   1       53.52       56.35      1.10 o 
   6  -6   1       13.67       16.45      0.72 o 
   7  -6   1        2.34        2.83      0.43 o 
   8  -6   1        1.33        0.43      0.49 o 
  -5  -5   1       16.05       16.44      1.34 o 
  -4  -5   1       37.02       37.59      2.33 o 
  -3  -5   1       29.55       31.14      1.23 o 
  -2  -5   1        7.14        7.86      0.95 o 
  -1  -5   1        0.93        1.30      0.11 o 
   0  -5   1       59.24       63.19      0.66 o 
   1  -5   1      144.60      145.63      2.81 o 
   2  -5   1      266.48      259.33      2.14 o 
   3  -5   1       34.71       38.56      0.59 o 
   4  -5   1        0.37        0.28      0.16 o 
   5  -5   1        2.63        2.86      0.40 o 
   6  -5   1       27.04       27.06      0.62 o 
   7  -5   1        6.60        5.80      0.67 o 
   8  -5   1       10.65       14.53      0.68 o 
  -5  -4   1        6.18        6.73      0.91 o 
  -4  -4   1        0.04        0.65      0.77 o 
  -3  -4   1       16.13       14.84      0.75 o 
  -2  -4   1        2.65        2.22      0.56 o 
  -1  -4   1       66.70       71.45      1.23 o 
   0  -4   1       29.16       33.18      0.38 o 
   1  -4   1      601.28      645.46      5.41 o 
   2  -4   1      361.09      381.82      3.00 o 
   3  -4   1        5.53        5.48      0.21 o 
   4  -4   1      420.89      439.68      7.48 o 
   5  -4   1      348.43      346.52      3.46 o 
   6  -4   1       41.14       37.94      0.77 o 
   7  -4   1       21.17       20.41      0.64 o 
   8  -4   1        4.07        2.69      1.50 o 
  -6  -3   1        5.37        3.57      0.85 o 
  -5  -3   1       26.13       26.26      1.44 o 
  -4  -3   1        0.01       -0.06      0.24 o 
  -3  -3   1        7.34        8.67      0.42 o 
  -2  -3   1      103.01      110.96      2.04 o 
  -1  -3   1      106.75       95.60      1.38 o 
   0  -3   1        7.11        9.13      0.41 o 
   1  -3   1      122.75      125.84      0.95 o 
   2  -3   1      258.88      285.71      2.17 o 
   3  -3   1      744.90      726.92     10.00 o 
   4  -3   1      439.76      443.71      7.49 o 
   5  -3   1       26.31       25.57      1.19 o 
   6  -3   1       15.41       14.12      0.79 o 
   7  -3   1        4.18        2.46      0.56 o 
   8  -3   1        0.81        0.10      0.24 o 
  -7  -2   1       22.87       23.17      1.50 o 
  -6  -2   1       72.61       71.28      1.68 o 
  -5  -2   1       44.17       41.99      1.20 o 
  -4  -2   1       12.11       10.78      0.44 o 
  -3  -2   1        0.88        0.68      0.27 o 
  -2  -2   1       28.69       26.86      0.46 o 
  -1  -2   1       58.60       60.74      0.86 o 
   0  -2   1      353.59      336.65      4.12 o 
   1  -2   1     1079.08     1100.31     13.45 o 
   2  -2   1      421.98      437.46      4.14 o 
   3  -2   1       32.16       31.20      1.92 o 
   4  -2   1      226.75      248.33      2.74 o 
   5  -2   1       29.06       31.83      1.66 o 
   6  -2   1        1.45        1.89      0.38 o 
   7  -2   1        4.15        4.23      0.59 o 
   8  -2   1        0.36        0.82      0.49 o 
  -7  -1   1       11.17       13.26      0.75 o 
  -6  -1   1       11.59       12.29      0.62 o 
  -5  -1   1       16.38       17.11      0.82 o 
  -4  -1   1       26.71       27.27      0.98 o 
  -3  -1   1       39.11       35.07      1.22 o 
  -2  -1   1        6.35       10.25      0.34 o 
  -1  -1   1     5765.82     5588.73     73.95 o 
   0  -1   1      240.27      235.71      3.03 o 
   1  -1   1     1211.61     1168.77     11.48 o 
   2  -1   1      102.26       99.71      1.21 o 
   3  -1   1      913.29      868.21      9.48 o 
   4  -1   1      364.06      361.90      4.38 o 
   5  -1   1       99.25       99.94      4.24 o 
   6  -1   1       87.58       85.74      3.97 o 
   7  -1   1       11.62       11.26      0.88 o 
   8  -1   1        0.52        0.27      0.68 o 
  -8   0   1        0.50        0.15      0.28 o 
  -7   0   1       37.19       34.63      1.43 o 
  -6   0   1       21.57       19.02      0.78 o 
  -5   0   1       36.14       34.08      1.04 o 
  -4   0   1        6.41        8.11      0.32 o 
  -3   0   1      127.06      124.77      1.20 o 
  -2   0   1     8189.60     7570.07    153.13 o 
  -1   0   1      792.12      770.70     11.90 o 
   1   0   1     1337.24     1309.17     13.11 o 
   2   0   1      121.84      112.01      1.33 o 
   3   0   1        1.18        3.13      0.28 o 
   4   0   1       23.27       20.90      0.53 o 
   5   0   1      188.14      187.77      3.72 o 
   6   0   1       20.58       19.37      0.92 o 
   7   0   1       17.63       18.60      1.23 o 
  -8   1   1        6.74        7.03      0.55 o 
  -7   1   1       18.50       19.13      0.82 o 
  -6   1   1      113.85      111.25      2.96 o 
  -5   1   1       73.55       72.87      1.43 o 
  -4   1   1       70.36       73.54      2.37 o 
  -3   1   1      838.53      914.34      8.43 o 
  -2   1   1      222.48      208.09      1.43 o 
  -1   1   1     1698.50     1704.22     27.91 o 
   0   1   1       71.26       77.73      0.85 o 
   1   1   1      474.89      448.10      4.02 o 
   2   1   1      311.63      296.70      2.86 o 
   3   1   1      167.48      173.30      1.91 o 
   4   1   1        8.22        8.11      0.46 o 
   5   1   1        8.84        8.35      0.64 o 
   6   1   1       22.45       21.45      0.82 o 
   7   1   1        9.81       10.82      0.92 o 
  -8   2   1        0.83        1.60      0.37 o 
  -7   2   1        0.23        0.03      0.31 o 
  -6   2   1       37.23       38.30      0.64 o 
  -5   2   1        8.48        8.80      0.34 o 
  -4   2   1        1.61        1.97      0.22 o 
  -3   2   1        1.82        0.25      0.16 o 
  -2   2   1      256.20      243.03      1.51 o 
  -1   2   1      491.55      483.85      3.01 o 
   0   2   1      981.66     1013.35     14.61 o 
   1   2   1       94.02       86.59      0.96 o 
   2   2   1       34.23       39.17      1.32 o 
   3   2   1        8.60        9.91      0.43 o 
   4   2   1      141.66      146.56      1.85 o 
   5   2   1       68.93       66.44      1.73 o 
   6   2   1       20.51       19.26      1.02 o 
   7   2   1        1.46        0.84      0.54 o 
  -8   3   1        0.16        0.00      0.28 o 
  -7   3   1        3.42        3.27      0.42 o 
  -6   3   1      238.06      231.53      3.39 o 
  -5   3   1      166.36      165.61      1.91 o 
  -4   3   1        8.63        7.56      0.41 o 
  -3   3   1       41.01       38.92      0.70 o 
  -2   3   1      233.47      252.01      1.66 o 
  -1   3   1       72.03       70.97      0.70 o 
   0   3   1      643.01      724.03      7.89 o 
   1   3   1       28.48       29.49      0.81 o 
   2   3   1       49.44       59.28      0.85 o 
   3   3   1        0.40        0.64      0.21 o 
   4   3   1       13.90       17.77      0.68 o 
   5   3   1       34.76       38.02      1.17 o 
   6   3   1        0.10        0.22      0.58 o 
  -8   4   1        1.13        0.85      0.57 o 
  -7   4   1       27.52       27.45      0.68 o 
  -6   4   1      172.22      169.47      2.06 o 
  -5   4   1      231.52      236.33      2.65 o 
  -4   4   1       59.51       61.43      0.91 o 
  -3   4   1       33.61       34.31      0.64 o 
  -2   4   1      460.73      491.68      3.49 o 
  -1   4   1      541.10      574.83      5.92 o 
   0   4   1       88.12       79.81      0.85 o 
   1   4   1       22.06       22.83      0.61 o 
   2   4   1        0.66        1.25      0.33 o 
   3   4   1        2.94        2.34      0.76 o 
   4   4   1       11.65       13.51      0.97 o 
   5   4   1        6.80        6.33      0.94 o 
  -8   5   1        2.55        2.52      1.05 o 
  -7   5   1        0.30        0.36      0.29 o 
  -6   5   1        6.13        5.53      0.54 o 
  -5   5   1       16.49       14.22      0.49 o 
  -4   5   1       52.98       51.82      0.70 o 
  -3   5   1       58.32       60.61      0.81 o 
  -2   5   1      164.68      178.45      1.57 o 
  -1   5   1      168.43      155.59      2.92 o 
   0   5   1       17.24       15.71      0.47 o 
   1   5   1        8.59        8.86      0.67 o 
   2   5   1       17.91       16.38      0.79 o 
   4   5   1       15.77       17.36      1.20 o 
  -8   6   1        0.49        0.14      0.26 o 
  -7   6   1        1.07        0.77      0.30 o 
  -6   6   1      118.35      123.68      2.10 o 
  -5   6   1      159.55      166.99      2.19 o 
  -4   6   1       32.52       32.38      0.75 o 
  -3   6   1        7.89        8.26      0.49 o 
  -2   6   1       58.39       57.61      0.82 o 
  -1   6   1       25.38       23.29      0.58 o 
   0   6   1        0.08        0.01      0.16 o 
   1   6   1        5.62        5.62      0.34 o 
   2   6   1       21.82       20.72      1.22 o 
   3   6   1        2.28        3.12      1.09 o 
  -7   7   1       19.55       22.05      0.85 o 
  -6   7   1       37.42       34.27      0.86 o 
  -5   7   1        0.48        0.97      0.28 o 
  -4   7   1        8.62        8.12      0.43 o 
  -3   7   1        3.18        5.26      0.32 o 
  -2   7   1        8.79       10.23      0.48 o 
  -1   7   1        0.44        0.26      0.20 o 
   0   7   1        1.07        0.88      0.24 o 
   1   7   1        9.63        9.81      0.40 o 
   2   7   1        0.04        0.01      0.38 o 
  -6   8   1        1.38        1.09      0.36 o 
  -5   8   1        2.26        2.52      0.46 o 
  -4   8   1        3.00        3.44      0.51 o 
  -3   8   1       14.53       13.62      1.17 o 
  -2   8   1        3.41        0.24      0.60 o 
  -1   8   1        1.65        1.64      0.28 o 
   0   8   1        0.00       -0.38      0.65 o 
   2  -9   2       15.28       18.98      1.17 o 
   3  -9   2        2.93        0.13      0.72 o 
   4  -9   2        1.92        1.17      0.60 o 
  -1  -8   2       13.19       14.11      1.18 o 
   0  -8   2        9.92       11.88      0.66 o 
   1  -8   2        1.59        1.37      0.85 o 
   2  -8   2        5.76        5.69      0.70 o 
   3  -8   2        0.71        0.95      0.27 o 
   4  -8   2        0.14        0.31      0.25 o 
   5  -8   2       18.02       21.36      0.88 o 
   6  -8   2       35.58       36.41      1.03 o 
  -2  -7   2        0.00        0.25      0.40 o 
  -1  -7   2       17.48       15.51      0.68 o 
   0  -7   2        4.63        4.60      0.55 o 
   1  -7   2        6.10        5.39      0.65 o 
   2  -7   2      115.52      113.95      2.36 o 
   3  -7   2       65.11       63.56      1.57 o 
   4  -7   2        0.06        0.07      0.18 o 
   5  -7   2        0.25       -0.01      0.34 o 
   6  -7   2        0.18        0.39      0.28 o 
   7  -7   2        4.64        3.48      1.11 o 
  -4  -6   2        3.30        2.96      0.79 o 
  -3  -6   2        4.66        3.56      0.70 o 
  -2  -6   2       63.91       63.23      2.90 o 
  -1  -6   2       26.28       26.56      1.11 o 
   0  -6   2        3.42        2.47      0.52 o 
   1  -6   2      145.15      136.60      3.14 o 
   2  -6   2      199.96      211.22      1.91 o 
   3  -6   2       10.76       12.68      0.43 o 
   4  -6   2        6.46        6.10      0.58 o 
   5  -6   2       95.93       90.38      1.34 o 
   6  -6   2       38.17       37.15      0.74 o 
   7  -6   2        0.11       -0.01      0.24 o 
   8  -6   2        1.17        0.85      0.52 o 
  -5  -5   2        0.03        0.28      0.29 o 
  -4  -5   2        0.91        0.96      0.36 o 
  -3  -5   2       32.81       34.80      1.77 o 
  -2  -5   2       98.37       94.33      1.37 o 
  -1  -5   2       27.15       28.67      0.94 o 
   0  -5   2      115.03      109.21      2.51 o 
   1  -5   2        0.27        0.08      0.24 o 
   2  -5   2       15.96       19.28      0.35 o 
   3  -5   2        1.43        2.22      0.77 o 
   4  -5   2       72.45       74.90      1.09 o 
   5  -5   2      137.44      132.53      3.38 o 
   6  -5   2      104.46      101.89      1.34 o 
   7  -5   2       17.43       18.75      0.74 o 
   8  -5   2        0.75        0.19      0.26 o 
  -6  -4   2        1.06        0.96      0.42 o 
  -5  -4   2        1.32        1.58      0.26 o 
  -4  -4   2       24.85       25.75      1.09 o 
  -3  -4   2      112.50      118.05      2.87 o 
  -2  -4   2       13.27       15.66      0.92 o 
  -1  -4   2       54.12       55.43      0.89 o 
   0  -4   2      108.80       91.61      1.47 o 
   1  -4   2        6.56        5.89      0.18 o 
   2  -4   2      700.54      764.12      6.60 o 
   3  -4   2      572.62      619.35      7.80 o 
   4  -4   2        0.19        0.37      0.46 o 
   5  -4   2        0.23        0.12      0.30 o 
   6  -4   2        7.39        8.58      0.74 o 
   7  -4   2        1.77        1.20      0.52 o 
   8  -4   2        0.48        0.15      0.31 o 
  -6  -3   2        1.50        1.35      0.25 o 
  -5  -3   2        2.56        2.33      0.43 o 
  -4  -3   2       72.05       72.85      2.34 o 
  -3  -3   2        0.06        0.06      0.22 o 
  -2  -3   2      205.76      200.93      3.27 o 
  -1  -3   2        1.29        1.22      0.08 o 
   0  -3   2      176.14      142.22      1.91 o 
   1  -3   2     1468.50     1506.64     17.09 o 
   2  -3   2     1043.38     1138.14     12.58 o 
   3  -3   2       93.69       79.52      1.43 o 
   4  -3   2       47.48       50.63      1.08 o 
   5  -3   2       96.43       93.35      1.73 o 
   6  -3   2       37.96       37.09      1.59 o 
   7  -3   2        0.35        0.47      0.46 o 
   8  -3   2       16.81       18.57      1.17 o 
  -7  -2   2        1.12        1.35      0.44 o 
  -6  -2   2        6.10        6.73      0.40 o 
  -5  -2   2       40.60       42.80      1.33 o 
  -4  -2   2      100.90      105.24      1.49 o 
  -3  -2   2        0.38        0.99      0.27 o 
  -2  -2   2       17.32       23.81      0.66 o 
  -1  -2   2        0.51        0.19      0.07 o 
   0  -2   2        0.05        0.15      0.13 o 
   1  -2   2      821.34      876.15     18.00 o 
   2  -2   2      562.48      527.44      5.17 o 
   3  -2   2      163.77      153.38      2.11 o 
   4  -2   2        0.84        1.94      0.43 o 
   5  -2   2       81.63       75.05      1.86 o 
   6  -2   2       21.33       17.33      1.12 o 
   7  -2   2       15.67       15.63      0.91 o 
   8  -2   2        1.07        1.25      0.59 o 
  -7  -1   2        0.10        0.10      0.33 o 
  -6  -1   2       30.36       27.21      0.67 o 
  -5  -1   2      216.32      207.58      6.39 o 
  -4  -1   2       65.72       68.04      1.81 o 
  -3  -1   2      246.24      252.61      2.20 o 
  -2  -1   2      264.16      288.69      2.12 o 
  -1  -1   2     3029.13     3052.48     29.35 o 
   0  -1   2     1276.00     1212.86     11.96 o 
   1  -1   2     1136.32     1082.94     10.76 o 
   2  -1   2      619.21      570.97      5.93 o 
   3  -1   2      407.10      347.61      4.00 o 
   4  -1   2       18.73       18.52      0.65 o 
   5  -1   2       12.49       13.05      0.93 o 
   6  -1   2       21.97       25.98      1.25 o 
   7  -1   2        0.47        0.65      0.50 o 
   8  -1   2        0.94        1.28      0.78 o 
  -8   0   2        1.26        0.67      0.36 o 
  -7   0   2        7.29        8.76      0.67 o 
  -6   0   2        1.26        1.22      0.28 o 
  -5   0   2       16.55       17.51      0.43 o 
  -4   0   2      837.26      928.23      8.72 o 
  -3   0   2        2.77        4.54      0.17 o 
  -2   0   2     5184.19     5458.67    167.49 o 
  -1   0   2     1415.34     1419.28     12.74 o 
   0   0   2      181.17      174.91      2.39 o 
   1   0   2     2656.62     2631.30     62.59 o 
   2   0   2       28.06       22.57      0.95 o 
   3   0   2        9.27        8.78      0.55 o 
   4   0   2        4.48        4.33      0.59 o 
   5   0   2      253.63      253.88      3.51 o 
   6   0   2       52.17       51.84      1.31 o 
   7   0   2        2.55        4.14      0.57 o 
  -8   1   2        3.15        4.98      0.66 o 
  -7   1   2        4.03        5.74      0.59 o 
  -6   1   2        6.95        5.42      0.34 o 
  -5   1   2       16.33       14.25      0.46 o 
  -4   1   2        4.85        7.87      0.89 o 
  -3   1   2       72.36       59.01      0.93 o 
  -2   1   2        4.60        2.79      0.16 o 
  -1   1   2     1328.10     1330.08     33.98 o 
   0   1   2      311.52      370.24      6.02 o 
   1   1   2      528.05      485.43     11.28 o 
   2   1   2      143.81      134.84      1.64 o 
   3   1   2      376.26      367.76      4.25 o 
   4   1   2      103.29      102.24      1.40 o 
   5   1   2       15.69       13.59      0.77 o 
   6   1   2       18.63       19.71      0.90 o 
   7   1   2        4.68        5.35      1.01 o 
  -8   2   2        4.49        4.39      0.54 o 
  -7   2   2       31.06       30.74      1.08 o 
  -6   2   2       62.47       60.10      1.91 o 
  -5   2   2       14.81       16.26      0.46 o 
  -4   2   2       17.03       17.49      0.45 o 
  -3   2   2        9.19       12.77      0.24 o 
  -2   2   2        1.07        0.58      0.09 o 
  -1   2   2      514.66      553.28      4.11 o 
   0   2   2       62.78       61.33      0.74 o 
   1   2   2      228.23      191.52      2.36 o 
   2   2   2      200.78      203.97      4.02 o 
   3   2   2       54.12       58.37      0.83 o 
   4   2   2       25.67       26.69      1.31 o 
   5   2   2        0.10        0.18      0.27 o 
   6   2   2        7.21        8.94      1.05 o 
  -8   3   2       20.21       21.57      0.68 o 
  -7   3   2       48.99       51.01      0.91 o 
  -6   3   2        0.01        0.03      0.29 o 
  -5   3   2       25.42       23.18      0.44 o 
  -4   3   2       65.55       68.69      0.87 o 
  -3   3   2       16.95       18.70      0.29 o 
  -2   3   2     1028.24     1125.08      9.24 o 
  -1   3   2      344.30      317.96      2.89 o 
   0   3   2       43.21       55.46      0.67 o 
   1   3   2        2.94        3.32      0.26 o 
   2   3   2        2.45        3.02      0.36 o 
   3   3   2        3.39        3.19      0.30 o 
   4   3   2        0.41        0.14      0.30 o 
   5   3   2       40.62       40.13      1.30 o 
   6   3   2        5.02        6.06      0.66 o 
  -8   4   2       10.86       12.20      0.65 o 
  -7   4   2        1.37        1.29      0.30 o 
  -6   4   2        2.02        1.79      0.31 o 
  -5   4   2       57.44       60.99      0.75 o 
  -4   4   2      148.50      149.70      1.48 o 
  -3   4   2       53.24       58.27      0.69 o 
  -2   4   2       13.00        9.64      0.55 o 
  -1   4   2       52.73       63.52      1.06 o 
   0   4   2        2.29        3.14      0.18 o 
   1   4   2      110.27      105.16      2.07 o 
   2   4   2       67.42       64.42      1.33 o 
   3   4   2       18.45       21.03      1.38 o 
   4   4   2       44.32       49.23      1.32 o 
   5   4   2        0.63        0.80      0.41 o 
  -8   5   2        0.02        0.35      0.39 o 
  -7   5   2        8.00        8.70      0.72 o 
  -6   5   2       86.74       91.84      2.51 o 
  -5   5   2       10.75        9.74      0.33 o 
  -4   5   2       40.08       41.14      0.74 o 
  -3   5   2       39.95       40.10      0.48 o 
  -2   5   2       70.95       65.69      0.89 o 
  -1   5   2      148.17      146.45      1.42 o 
   0   5   2       84.19       81.69      0.92 o 
   1   5   2       38.44       35.50      1.14 o 
   2   5   2       17.38       18.36      0.79 o 
   3   5   2        2.04        1.95      0.92 o 
   4   5   2        0.94        0.66      0.89 o 
  -7   6   2       20.28       19.13      0.72 o 
  -6   6   2       12.31       14.12      0.69 o 
  -5   6   2       11.08       11.29      0.60 o 
  -4   6   2       43.78       44.47      0.79 o 
  -3   6   2        7.28        6.76      0.28 o 
  -2   6   2       62.76       58.09      1.03 o 
  -1   6   2       68.70       61.42      0.82 o 
   0   6   2       40.14       37.95      0.64 o 
   1   6   2        1.63        1.26      0.25 o 
   2   6   2        8.08        8.53      0.46 o 
   3   6   2        0.15        1.68      0.97 o 
  -7   7   2        6.51        6.27      0.70 o 
  -6   7   2       19.40       21.18      0.59 o 
  -5   7   2        0.06        0.00      0.18 o 
  -4   7   2        4.62        4.95      0.54 o 
  -3   7   2        0.07        0.19      0.26 o 
  -2   7   2        5.23        5.86      0.47 o 
  -1   7   2        2.59        1.10      0.24 o 
   0   7   2        0.12        0.08      0.21 o 
   1   7   2        2.04        1.43      0.26 o 
  -5   8   2        6.66        6.66      0.88 o 
  -4   8   2        0.39        0.47      0.61 o 
  -3   8   2        2.44        0.35      0.64 o 
  -2   8   2       11.81       12.52      0.61 o 
  -1   8   2       10.72       12.00      0.55 o 
   2  -9   3        0.35        0.03      0.66 o 
   3  -9   3        2.69        3.09      1.25 o 
   4  -9   3       20.35       20.84      1.08 o 
  -1  -8   3        0.01       -0.11      0.31 o 
   0  -8   3        0.86        1.84      0.54 o 
   1  -8   3       16.45       16.84      1.56 o 
   2  -8   3        2.53        1.91      0.58 o 
   3  -8   3        1.91        2.62      0.25 o 
   4  -8   3       13.30       16.30      0.57 o 
   5  -8   3        1.42        1.81      0.47 o 
   6  -8   3        0.94        0.33      0.36 o 
  -3  -7   3        0.81        0.42      0.65 o 
  -2  -7   3        1.53        0.92      0.47 o 
  -1  -7   3        0.02        0.00      0.37 o 
   0  -7   3      118.16      117.44      3.56 o 
   1  -7   3      129.41      148.09      3.87 o 
   2  -7   3       17.88       13.48      0.31 o 
   3  -7   3       65.99       67.99      1.18 o 
   4  -7   3       21.40       18.97      0.55 o 
   5  -7   3        1.54        1.29      0.31 o 
   6  -7   3        0.01       -0.14      0.30 o 
   7  -7   3       22.47       22.04      1.05 o 
  -4  -6   3       27.48       27.75      2.17 o 
  -3  -6   3        9.95       11.36      1.07 o 
  -2  -6   3        3.97        4.24      0.77 o 
  -1  -6   3       41.20       41.43      2.01 o 
   0  -6   3       35.64       32.77      1.68 o 
   1  -6   3       44.96       43.45      1.22 o 
   2  -6   3        3.70        1.83      0.21 o 
   3  -6   3       44.64       40.41      0.86 o 
   4  -6   3       76.34       80.30      2.17 o 
   5  -6   3        7.78        7.77      0.45 o 
   6  -6   3        4.71        5.52      0.54 o 
   7  -6   3        0.82        1.30      0.34 o 
  -5  -5   3       14.67       12.85      0.68 o 
  -4  -5   3       66.11       63.68      3.74 o 
  -3  -5   3       47.07       44.87      1.94 o 
  -2  -5   3        0.57        0.37      0.29 o 
  -1  -5   3      227.59      232.51      3.33 o 
   0  -5   3      300.74      317.53      4.96 o 
   1  -5   3       62.42       70.97      1.12 o 
   2  -5   3        7.21        8.50      0.25 o 
   3  -5   3        4.06        5.24      0.63 o 
   4  -5   3        5.84        6.23      0.60 o 
   5  -5   3        0.23        0.26      0.32 o 
   6  -5   3       43.88       45.69      1.21 o 
   7  -5   3       49.51       47.45      3.56 o 
   8  -5   3       12.97       12.90      0.86 o 
  -6  -4   3        0.56        0.88      0.40 o 
  -5  -4   3       30.12       26.26      1.30 o 
  -4  -4   3        9.09        7.91      0.42 o 
  -3  -4   3       32.17       35.96      0.63 o 
  -2  -4   3       46.08       47.23      0.85 o 
  -1  -4   3      150.44      151.14      2.91 o 
   0  -4   3      673.24      679.11     10.18 o 
   1  -4   3      481.03      508.32      4.07 o 
   2  -4   3       23.53       16.29      2.26 o 
   3  -4   3      106.56      110.15      1.41 o 
   4  -4   3      157.88      137.11      2.47 o 
   5  -4   3      155.26      150.67      4.60 o 
   6  -4   3       73.87       75.01      2.17 o 
   7  -4   3       56.86       56.25      1.41 o 
   8  -4   3       13.85       12.41      1.38 o 
  -6  -3   3        0.13        0.35      0.31 o 
  -5  -3   3       15.61       16.89      0.68 o 
  -4  -3   3      194.71      202.74      2.34 o 
  -3  -3   3       65.42       65.32      0.77 o 
  -2  -3   3       13.48       17.18      0.29 o 
  -1  -3   3       31.39       30.64      0.69 o 
   0  -3   3      424.21      388.39     12.65 o 
   1  -3   3       22.81       26.11      0.51 o 
   2  -3   3       15.63       16.39      0.49 o 
   3  -3   3       33.82       34.06      0.83 o 
   4  -3   3      267.46      240.20      3.15 o 
   5  -3   3       52.76       45.40      1.27 o 
   6  -3   3       33.51       33.78      1.17 o 
   7  -3   3       17.16       15.48      1.54 o 
   8  -3   3       26.12       28.58      2.19 o 
  -7  -2   3        3.16        2.54      0.51 o 
  -6  -2   3       49.47       50.57      0.98 o 
  -5  -2   3       39.30       40.01      0.95 o 
  -4  -2   3       37.78       35.29      0.64 o 
  -3  -2   3       20.93       18.30      0.29 o 
  -2  -2   3       97.91      102.27      1.96 o 
  -1  -2   3      298.00      279.65      1.86 o 
   0  -2   3     1310.28     1287.93     13.56 o 
   1  -2   3       51.59       35.13      0.57 o 
   2  -2   3        5.10        2.11      0.72 o 
   3  -2   3       50.60       53.43      1.48 o 
   4  -2   3      211.03      195.28      3.01 o 
   5  -2   3       29.29       32.43      1.03 o 
   6  -2   3        3.38        3.88      0.67 o 
   7  -2   3       18.38       18.79      1.60 o 
   8  -2   3        5.33        4.15      0.65 o 
  -7  -1   3        8.07        7.28      0.84 o 
  -6  -1   3        0.05        0.38      0.38 o 
  -5  -1   3       10.77       11.75      0.53 o 
  -4  -1   3      123.17      126.26      1.58 o 
  -3  -1   3     1209.97     1347.87     12.62 o 
  -2  -1   3        8.91        9.54      0.34 o 
  -1  -1   3      475.80      557.70      4.08 o 
   0  -1   3     2378.94     2340.49     26.33 o 
   1  -1   3     1400.96     1435.62     15.87 o 
   2  -1   3      100.01       94.55      1.22 o 
   3  -1   3       99.34       99.00      2.54 o 
   4  -1   3     1031.97     1062.59     13.39 o 
   5  -1   3      176.63      174.41      2.38 o 
   6  -1   3        0.53        0.52      0.56 o 
   7  -1   3        0.17       -0.02      0.41 o 
  -8   0   3        0.64        0.52      0.40 o 
  -7   0   3        0.01        0.08      0.30 o 
  -6   0   3        2.52        3.20      0.49 o 
  -5   0   3      184.81      183.98      2.23 o 
  -4   0   3     1942.86     2133.67     28.66 o 
  -3   0   3      331.90      345.04      2.78 o 
  -2   0   3      803.08      911.02      6.48 o 
  -1   0   3        2.38        3.27      0.08 o 
   0   0   3      209.63      186.31      1.52 o 
   1   0   3      421.28      467.75      4.41 o 
   2   0   3        7.03        4.05      0.38 o 
   3   0   3      357.61      384.94      4.50 o 
   4   0   3       19.46       23.29      1.03 o 
   5   0   3        0.10       -0.09      0.27 o 
   6   0   3        0.08        0.21      0.30 o 
   7   0   3        4.75        5.22      1.00 o 
  -8   1   3        3.48        3.73      0.49 o 
  -7   1   3        7.13        7.17      0.44 o 
  -6   1   3       17.82       19.02      0.50 o 
  -5   1   3      209.89      216.45      2.60 o 
  -4   1   3       11.79        9.50      0.25 o 
  -3   1   3      280.07      274.81      1.89 o 
  -2   1   3      491.49      507.60      3.24 o 
  -1   1   3      934.90      919.82      9.29 o 
   0   1   3     2814.51     2699.72     31.47 o 
   1   1   3     1295.35     1320.99     26.42 o 
   2   1   3       15.31       18.88      0.36 o 
   3   1   3       60.58       59.87      1.15 o 
   4   1   3      111.11      112.43      1.77 o 
   5   1   3       15.00       16.84      1.51 o 
   6   1   3        4.01        3.34      0.65 o 
   7   1   3        8.16        6.70      0.83 o 
  -8   2   3       16.69       15.69      0.63 o 
  -7   2   3        0.91        0.38      0.23 o 
  -6   2   3       99.41       92.25      1.26 o 
  -5   2   3       38.22       34.56      0.53 o 
  -4   2   3        0.04        0.19      0.10 o 
  -3   2   3       53.06       55.25      0.50 o 
  -2   2   3       42.02       52.67      0.55 o 
  -1   2   3       23.34       24.56      0.55 o 
   0   2   3      965.47     1034.34     15.03 o 
   1   2   3      781.76      821.36      8.66 o 
   2   2   3        9.65        7.34      0.27 o 
   3   2   3       44.99       41.61      0.84 o 
   4   2   3       53.91       52.44      1.38 o 
   5   2   3       25.52       29.22      1.01 o 
   6   2   3        1.10        0.87      0.61 o 
  -8   3   3        9.62        8.00      0.62 o 
  -7   3   3       50.41       46.36      1.28 o 
  -6   3   3       33.86       34.16      0.82 o 
  -5   3   3      173.87      178.59      1.93 o 
  -4   3   3      153.48      161.68      1.26 o 
  -3   3   3       42.16       42.08      0.39 o 
  -2   3   3      138.58      167.17      1.11 o 
  -1   3   3       54.44       55.34      0.78 o 
   0   3   3       40.00       26.04      0.48 o 
   1   3   3       21.03       17.55      0.66 o 
   2   3   3       25.34       24.73      0.68 o 
   3   3   3       26.69       26.14      0.76 o 
   4   3   3        0.11        0.05      0.32 o 
   5   3   3       25.98       24.76      1.09 o 
  -8   4   3        6.15        6.66      0.98 o 
  -7   4   3       34.66       38.60      0.96 o 
  -6   4   3       14.89       13.54      1.76 o 
  -5   4   3       11.42       11.28      0.40 o 
  -4   4   3        8.77        7.72      0.26 o 
  -3   4   3       64.47       68.45      2.41 o 
  -2   4   3       24.75       22.87      0.43 o 
  -1   4   3      231.57      237.78      1.99 o 
   0   4   3      289.86      288.36      3.20 o 
   1   4   3       39.52       34.95      1.10 o 
   2   4   3        0.89        0.64      0.32 o 
   3   4   3       15.06       12.99      1.30 o 
   4   4   3       24.19       23.16      0.95 o 
   5   4   3        2.88        2.88      0.62 o 
  -8   5   3        6.11        5.37      0.62 o 
  -7   5   3        2.27        1.99      0.37 o 
  -6   5   3       11.11       12.81      0.43 o 
  -5   5   3        0.02        0.04      0.16 o 
  -4   5   3        8.85       10.19      0.33 o 
  -3   5   3      154.94      155.40      1.57 o 
  -2   5   3      111.92      105.54      1.47 o 
  -1   5   3       25.28       23.18      0.45 o 
   0   5   3        0.22        0.11      0.18 o 
   1   5   3        2.15        2.23      0.35 o 
   2   5   3        0.07        0.05      0.26 o 
   3   5   3        4.74        4.71      0.66 o 
   4   5   3        2.76        1.58      1.04 o 
  -7   6   3       35.85       37.07      1.48 o 
  -6   6   3       14.26       15.68      0.66 o 
  -5   6   3        0.30        0.12      0.23 o 
  -4   6   3       78.25       80.29      0.84 o 
  -3   6   3       31.69       30.15      0.59 o 
  -2   6   3       17.83       14.64      0.40 o 
  -1   6   3       19.10       19.54      0.55 o 
   0   6   3       46.81       44.78      0.87 o 
   1   6   3        1.39        1.69      0.29 o 
   2   6   3        0.06        0.53      0.65 o 
  -6   7   3        0.40        0.40      0.22 o 
  -5   7   3        0.47        0.98      0.34 o 
  -4   7   3        2.62        1.76      0.57 o 
  -3   7   3        0.28        0.30      0.19 o 
  -2   7   3        3.89        4.53      0.31 o 
  -1   7   3        3.16        2.35      0.34 o 
   0   7   3        1.62        1.50      0.33 o 
   1   7   3        2.73        2.51      0.34 o 
  -5   8   3        5.41        3.40      2.48 o 
  -4   8   3       12.41       13.77      0.75 o 
  -3   8   3        7.61        6.53      0.50 o 
  -2   8   3        0.34       -0.12      0.20 o 
   2  -9   4       28.09       32.33      2.35 o 
   3  -9   4       19.83       24.59      1.44 o 
   4  -9   4        2.17        2.52      0.63 o 
  -1  -8   4        7.79        7.17      1.01 o 
   0  -8   4        9.98       10.43      1.59 o 
   1  -8   4        0.06       -0.06      0.39 o 
   2  -8   4        0.09        0.14      0.69 o 
   3  -8   4        0.71        0.75      0.19 o 
   4  -8   4       10.66       10.36      1.24 o 
   5  -8   4       13.80       17.80      0.67 o 
   6  -8   4       27.40       29.21      0.89 o 
  -3  -7   4        3.12        1.83      0.53 o 
  -2  -7   4       36.63       39.85      1.36 o 
  -1  -7   4       46.81       50.46      1.19 o 
   0  -7   4      124.17      119.43      2.77 o 
   1  -7   4      185.55      181.60      4.58 o 
   2  -7   4       33.36       35.55      1.48 o 
   3  -7   4        0.02        0.22      0.19 o 
   4  -7   4       16.28       13.57      0.58 o 
   5  -7   4       15.69       16.86      0.52 o 
   6  -7   4       38.40       42.81      1.12 o 
   7  -7   4        0.07        0.51      0.49 o 
  -4  -6   4        4.40        5.35      0.64 o 
  -3  -6   4        2.59        2.68      0.61 o 
  -2  -6   4        0.48        1.17      0.38 o 
  -1  -6   4      105.43      102.36      2.12 o 
   0  -6   4      130.81      132.29      2.62 o 
   1  -6   4       94.01       86.36      2.50 o 
   2  -6   4        9.76        9.98      0.26 o 
   3  -6   4       10.12        7.61      0.32 o 
   4  -6   4       22.30       23.32      0.99 o 
   5  -6   4       24.66       25.09      0.88 o 
   6  -6   4       34.88       33.40      1.10 o 
   7  -6   4        9.62        8.93      1.50 o 
  -5  -5   4        0.28        0.18      0.82 o 
  -4  -5   4        4.19        5.24      0.29 o 
  -3  -5   4       61.02       62.11      4.02 o 
  -2  -5   4      172.63      183.85      2.89 o 
  -1  -5   4       37.40       34.72      1.09 o 
   0  -5   4       63.37       64.36      2.05 o 
   1  -5   4       38.59       42.12      0.88 o 
   2  -5   4        6.42        8.63      0.68 o 
   3  -5   4       18.79       15.75      0.58 o 
   4  -5   4      111.86      116.05      1.98 o 
   5  -5   4      235.91      243.97      3.38 o 
   6  -5   4       73.84       75.52      1.65 o 
   7  -5   4        0.54        0.45      0.71 o 
  -6  -4   4        0.64        0.58      0.32 o 
  -5  -4   4       36.77       35.47      0.82 o 
  -4  -4   4       50.06       49.02      1.01 o 
  -3  -4   4       28.53       29.58      0.49 o 
  -2  -4   4       22.18       23.08      0.78 o 
  -1  -4   4        0.34        0.26      0.46 o 
   0  -4   4      486.07      523.02      7.78 o 
   1  -4   4      706.78      753.33      8.36 o 
   2  -4   4        2.49        2.99      0.47 o 
   3  -4   4       71.28       65.62      1.05 o 
   4  -4   4      111.47      105.93      2.22 o 
   5  -4   4       45.76       48.46      1.73 o 
   6  -4   4       25.02       26.69      1.61 o 
   7  -4   4       48.40       50.94      2.40 o 
   8  -4   4       45.14       47.32      1.54 o 
  -6  -3   4       20.48       20.15      0.63 o 
  -5  -3   4       13.18       11.67      0.49 o 
  -4  -3   4        5.27        4.58      0.36 o 
  -3  -3   4        6.76        6.71      0.31 o 
  -2  -3   4       42.46       41.08      0.54 o 
  -1  -3   4      350.99      336.91      2.93 o 
   0  -3   4       17.38       21.41      0.59 o 
   1  -3   4        6.81        4.99      0.26 o 
   2  -3   4      264.08      260.03      3.19 o 
   3  -3   4        0.29        0.06      0.26 o 
   4  -3   4        7.40        7.06      0.76 o 
   5  -3   4       20.25       21.36      1.30 o 
   6  -3   4      148.35      143.46      4.16 o 
   7  -3   4       47.86       44.20      1.94 o 
   8  -3   4        2.62        1.69      0.93 o 
  -7  -2   4        0.02       -0.10      0.21 o 
  -6  -2   4        0.00        0.02      0.18 o 
  -5  -2   4        5.03        5.47      0.34 o 
  -4  -2   4       93.30       94.69      1.31 o 
  -3  -2   4       49.96       48.06      0.69 o 
  -2  -2   4        4.50        2.88      0.27 o 
  -1  -2   4       16.20       24.46      0.34 o 
   0  -2   4      220.99      242.50      2.36 o 
   1  -2   4       25.98       27.54      0.49 o 
   2  -2   4       52.07       66.87      0.86 o 
   3  -2   4      198.34      179.10      2.51 o 
   4  -2   4      235.08      210.08      2.91 o 
   5  -2   4      103.07      102.40      1.95 o 
   6  -2   4       34.16       31.41      1.23 o 
   7  -2   4        3.02        4.00      0.76 o 
  -7  -1   4        2.28        2.84      0.39 o 
  -6  -1   4       57.35       57.94      1.03 o 
  -5  -1   4      530.55      534.80      8.13 o 
  -4  -1   4       88.78       92.46      1.28 o 
  -3  -1   4     1052.96     1151.99     12.91 o 
  -2  -1   4      303.54      321.55      4.03 o 
  -1  -1   4       78.94       75.21      0.67 o 
   0  -1   4       22.15       17.50      0.38 o 
   1  -1   4      269.39      267.00      2.61 o 
   2  -1   4     1171.89     1295.94     14.91 o 
   3  -1   4       30.53       31.39      1.03 o 
   4  -1   4       26.33       35.10      0.85 o 
   5  -1   4       16.74       18.79      0.73 o 
   6  -1   4        6.47        6.12      0.57 o 
   7  -1   4        1.50        1.78      0.49 o 
  -8   0   4        0.09       -0.09      0.23 o 
  -7   0   4       14.22       15.70      0.62 o 
  -6   0   4      408.04      417.69      4.63 o 
  -5   0   4       41.83       44.63      0.85 o 
  -4   0   4      346.66      367.76      4.25 o 
  -3   0   4       13.96       13.39      0.23 o 
  -2   0   4      460.38      443.51      3.77 o 
  -1   0   4      138.41      121.28      1.05 o 
   0   0   4      132.22      144.27      1.25 o 
   1   0   4      873.91      940.46     14.44 o 
   2   0   4      129.66      143.57      1.62 o 
   3   0   4      488.10      476.17      5.76 o 
   4   0   4      315.42      305.37      3.94 o 
   5   0   4       52.32       50.70      1.49 o 
   6   0   4       33.59       33.98      1.51 o 
   7   0   4        2.87        3.08      0.73 o 
  -8   1   4        1.92        2.29      0.42 o 
  -7   1   4        0.12        0.39      0.30 o 
  -6   1   4       12.77       11.24      0.47 o 
  -5   1   4        5.92        5.34      0.28 o 
  -4   1   4        0.10        0.03      0.08 o 
  -3   1   4       11.26       12.54      0.22 o 
  -2   1   4       23.22       23.48      0.25 o 
  -1   1   4      312.09      328.64      4.29 o 
   0   1   4      109.48      114.44      1.68 o 
   1   1   4      161.73      153.98      1.59 o 
   2   1   4      336.62      352.80      3.69 o 
   3   1   4       63.12       61.70      1.02 o 
   4   1   4      130.93      124.29      2.22 o 
   5   1   4       43.32       42.07      1.09 o 
   6   1   4        7.83        7.25      1.00 o 
  -8   2   4       15.08       12.04      0.64 o 
  -7   2   4       14.27       13.82      0.47 o 
  -6   2   4       73.38       80.24      1.03 o 
  -5   2   4       35.26       39.14      0.70 o 
  -4   2   4        8.91        8.54      0.26 o 
  -3   2   4       69.08       75.13      0.58 o 
  -2   2   4       13.82       12.88      0.17 o 
  -1   2   4       69.14       90.11      0.63 o 
   0   2   4      196.30      198.92      1.78 o 
   1   2   4      116.69      130.71      1.43 o 
   2   2   4      110.28      104.78      1.45 o 
   3   2   4        0.21        0.35      0.27 o 
   4   2   4       53.16       52.82      1.52 o 
   5   2   4        2.70        2.61      0.73 o 
   6   2   4        6.21        4.69      0.60 o 
  -8   3   4        3.96        4.86      0.62 o 
  -7   3   4        2.34        2.58      0.43 o 
  -6   3   4       11.78       13.94      0.56 o 
  -5   3   4        5.29        5.72      0.29 o 
  -4   3   4      116.06      123.63      1.00 o 
  -3   3   4        4.55        5.69      0.16 o 
  -2   3   4        3.41        5.83      0.28 o 
  -1   3   4      214.64      196.29      1.49 o 
   0   3   4       24.99       20.56      0.56 o 
   1   3   4        2.45        2.33      0.19 o 
   2   3   4       31.03       29.01      0.81 o 
   3   3   4      144.66      144.07      2.20 o 
   4   3   4       24.11       27.05      0.96 o 
   5   3   4        1.11        0.64      0.59 o 
  -8   4   4        0.64        0.64      0.33 o 
  -7   4   4       12.53       12.03      0.45 o 
  -6   4   4       57.24       61.91      2.01 o 
  -5   4   4       28.60       30.47      0.60 o 
  -4   4   4        0.11        0.04      0.11 o 
  -3   4   4        6.99        6.37      0.27 o 
  -2   4   4       11.96       12.28      0.29 o 
  -1   4   4        0.03        0.33      0.16 o 
   0   4   4       39.12       43.31      0.83 o 
   1   4   4       41.65       41.29      0.94 o 
   2   4   4       66.61       65.95      2.03 o 
   3   4   4        3.76        2.92      0.89 o 
   4   4   4        0.02       -0.18      0.68 o 
  -8   5   4       13.14       13.07      1.02 o 
  -7   5   4        0.05        0.04      0.20 o 
  -6   5   4        7.43        8.15      0.32 o 
  -5   5   4      127.12      132.30      2.11 o 
  -4   5   4       16.68       16.98      0.36 o 
  -3   5   4        0.00        0.07      0.15 o 
  -2   5   4       40.93       40.28      0.62 o 
  -1   5   4      125.04      120.36      1.24 o 
   0   5   4       17.60       18.77      0.53 o 
   1   5   4        2.49        2.29      0.39 o 
   2   5   4        0.19       -0.07      0.28 o 
   3   5   4        0.01        0.29      0.41 o 
  -7   6   4        6.69        5.55      0.37 o 
  -6   6   4       14.29       11.48      0.53 o 
  -5   6   4       21.12       19.98      0.47 o 
  -4   6   4        7.86        7.85      0.36 o 
  -3   6   4       21.35       21.15      0.69 o 
  -2   6   4       44.13       38.75      0.63 o 
  -1   6   4        6.55        4.78      0.37 o 
   0   6   4        0.28        0.04      0.19 o 
   1   6   4        0.03        0.13      0.16 o 
   2   6   4        0.70        1.22      0.58 o 
  -6   7   4        5.66        5.54      0.71 o 
  -5   7   4        2.12        2.08      0.39 o 
  -4   7   4        0.42        0.10      0.28 o 
  -3   7   4        0.36        0.21      0.19 o 
  -2   7   4        0.49        0.26      0.24 o 
  -1   7   4        1.38        1.68      0.27 o 
   0   7   4        0.04        0.02      0.21 o 
   2  -9   5       10.82       10.10      1.09 o 
   3  -9   5       27.09       25.92      1.54 o 
  -1  -8   5        4.99        4.47      0.60 o 
   0  -8   5       11.91       12.91      1.05 o 
   1  -8   5       12.97       17.94      1.75 o 
   2  -8   5       33.88       41.66      2.29 o 
   3  -8   5        2.02        1.93      0.62 o 
   4  -8   5        0.33        0.64      0.34 o 
   5  -8   5        0.01       -0.14      0.18 o 
   6  -8   5        7.22        6.10      0.83 o 
  -2  -7   5       39.09       41.20      1.73 o 
  -1  -7   5      115.95      120.04      2.70 o 
   0  -7   5       25.19       23.80      1.85 o 
   1  -7   5        2.06        1.77      0.58 o 
   2  -7   5       16.32        9.93      0.43 o 
   3  -7   5        2.38        2.86      0.29 o 
   4  -7   5        7.00        5.68      0.40 o 
   5  -7   5       24.18       21.33      0.64 o 
   6  -7   5       60.46       56.63      3.40 o 
  -4  -6   5        0.59        1.32      0.48 o 
  -3  -6   5       49.95       55.15      3.14 o 
  -2  -6   5       49.22       47.58      1.57 o 
  -1  -6   5        0.01        0.32      0.42 o 
   0  -6   5        7.96        8.63      1.20 o 
   1  -6   5       82.52       86.21      1.90 o 
   2  -6   5      115.54      117.51      1.19 o 
   3  -6   5        0.02        0.12      0.70 o 
   4  -6   5        0.19        0.20      0.37 o 
   5  -6   5        4.92        4.68      0.57 o 
   6  -6   5        0.05       -0.05      0.33 o 
   7  -6   5        0.05       -0.09      0.44 o 
  -5  -5   5       15.19       14.25      1.68 o 
  -4  -5   5       25.67       22.59      1.59 o 
  -3  -5   5       13.83       12.75      0.80 o 
  -2  -5   5       19.75       23.67      0.68 o 
  -1  -5   5      172.20      179.74      3.83 o 
   0  -5   5      377.12      372.10      6.79 o 
   1  -5   5       60.65       56.73      1.30 o 
   2  -5   5       69.90       69.07      1.09 o 
   3  -5   5       81.34       79.32      1.27 o 
   4  -5   5       17.89       17.32      1.19 o 
   5  -5   5       62.38       56.40      1.53 o 
   6  -5   5       97.01       99.09      1.98 o 
   7  -5   5       30.31       29.71      1.81 o 
  -6  -4   5        0.62        0.35      0.21 o 
  -5  -4   5        0.45        0.70      0.30 o 
  -4  -4   5        0.01        0.35      0.20 o 
  -3  -4   5        9.89       13.47      0.35 o 
  -2  -4   5      278.94      287.36      4.53 o 
  -1  -4   5      435.45      445.59      7.59 o 
   0  -4   5        6.86        4.09      0.14 o 
   1  -4   5       11.63        9.24      0.45 o 
   2  -4   5       19.66       24.75      0.58 o 
   3  -4   5       52.73       52.21      1.10 o 
   4  -4   5        0.11        0.09      0.35 o 
   5  -4   5      368.87      357.76      7.33 o 
   6  -4   5      244.91      237.20     10.85 o 
   7  -4   5        0.03        0.72      0.48 o 
  -6  -3   5        7.04        8.15      0.78 o 
  -5  -3   5       21.78       22.97      0.66 o 
  -4  -3   5       48.09       47.80      0.79 o 
  -3  -3   5      220.21      218.48      2.38 o 
  -2  -3   5       30.48       28.87      0.36 o 
  -1  -3   5      248.95      271.26      2.58 o 
   0  -3   5       95.81       90.68      1.21 o 
   1  -3   5       29.90       38.50      0.66 o 
   2  -3   5        1.64        0.57      0.21 o 
   3  -3   5        4.30        3.38      0.45 o 
   4  -3   5       62.92       65.26      1.80 o 
   5  -3   5      107.53      107.41      4.84 o 
   6  -3   5       11.04       13.09      1.30 o 
   7  -3   5       11.46       10.21      0.97 o 
  -7  -2   5        0.59        0.85      0.36 o 
  -6  -2   5       10.74        9.22      0.99 o 
  -5  -2   5       53.17       53.96      1.96 o 
  -4  -2   5        1.97        1.13      0.24 o 
  -3  -2   5       14.88       17.42      0.56 o 
  -2  -2   5      268.58      288.08      1.93 o 
  -1  -2   5      439.05      443.00      4.15 o 
   0  -2   5       27.75       19.46      0.32 o 
   1  -2   5       98.53       95.22      1.08 o 
   2  -2   5       23.14       17.56      0.71 o 
   3  -2   5       48.07       40.11      0.96 o 
   4  -2   5        2.43        3.58      0.77 o 
   5  -2   5      155.67      143.67      2.48 o 
   6  -2   5       25.01       24.65      1.40 o 
   7  -2   5        0.10       -0.06      0.50 o 
  -7  -1   5       55.59       50.56      0.98 o 
  -6  -1   5        0.22        0.08      0.19 o 
  -5  -1   5      428.80      439.27      4.68 o 
  -4  -1   5       83.40       84.65      1.25 o 
  -3  -1   5       71.55       59.30      0.70 o 
  -2  -1   5       97.31       88.56      0.62 o 
  -1  -1   5        6.60        5.23      0.30 o 
   0  -1   5      644.02      684.62      6.74 o 
   1  -1   5      194.96      222.91      2.37 o 
   2  -1   5      210.84      224.05      2.72 o 
   3  -1   5      176.89      181.07      3.26 o 
   4  -1   5       15.96       17.45      0.85 o 
   5  -1   5       33.74       33.95      1.31 o 
   6  -1   5        4.39        3.47      0.61 o 
   7  -1   5        4.09        3.43      0.68 o 
  -7   0   5        0.08        0.23      0.27 o 
  -6   0   5      197.47      185.05      5.00 o 
  -5   0   5      227.07      231.38      2.35 o 
  -4   0   5      106.84      106.55      0.98 o 
  -3   0   5        7.54        5.24      0.19 o 
  -2   0   5        9.62       11.52      0.16 o 
  -1   0   5        4.77        6.96      0.20 o 
   0   0   5       24.24       34.38      0.56 o 
   1   0   5      447.93      491.50      5.02 o 
   2   0   5      227.81      225.70      3.50 o 
   3   0   5      112.08      100.67      1.51 o 
   4   0   5       16.35       16.35      1.07 o 
   5   0   5       16.24       15.91      0.73 o 
   6   0   5       19.31       21.29      1.00 o 
  -8   1   5        0.33        0.53      0.42 o 
  -7   1   5       12.74       14.40      0.60 o 
  -6   1   5        4.43        5.02      0.41 o 
  -5   1   5       10.26       10.50      0.34 o 
  -4   1   5       61.54       64.69      0.60 o 
  -3   1   5       81.08       74.45      0.52 o 
  -2   1   5       66.22       53.58      1.34 o 
  -1   1   5      235.58      237.47      3.22 o 
   0   1   5      563.96      634.48      7.46 o 
   1   1   5      187.89      209.28      5.60 o 
   2   1   5       77.83       74.74      1.16 o 
   3   1   5        0.00        0.17      0.23 o 
   4   1   5        0.68        0.78      0.50 o 
   5   1   5       16.28       15.94      0.75 o 
   6   1   5       18.92       20.92      1.38 o 
  -8   2   5        0.06       -0.02      0.28 o 
  -7   2   5        0.00        0.12      0.16 o 
  -6   2   5        7.24        4.56      0.41 o 
  -5   2   5      163.73      168.93      1.79 o 
  -4   2   5        9.88       11.96      0.24 o 
  -3   2   5      113.62      120.50      0.77 o 
  -2   2   5      240.02      237.20      4.60 o 
  -1   2   5      217.99      230.14      1.79 o 
   0   2   5      175.50      185.57      1.70 o 
   1   2   5        4.90        6.01      0.33 o 
   2   2   5      117.36      113.03      5.55 o 
   3   2   5       25.22       27.27      0.81 o 
   4   2   5       12.55       14.71      1.68 o 
   5   2   5        0.23        0.18      0.38 o 
  -8   3   5        0.27        0.44      0.31 o 
  -7   3   5       23.57       24.69      0.76 o 
  -6   3   5       88.54       88.07      3.28 o 
  -5   3   5        5.84        6.42      0.26 o 
  -4   3   5        3.11        4.01      0.16 o 
  -3   3   5        2.86        2.68      0.15 o 
  -2   3   5        2.73        1.18      0.08 o 
  -1   3   5        0.25        0.49      0.11 o 
   0   3   5       26.52       29.94      0.62 o 
   1   3   5      190.29      185.65      2.10 o 
   2   3   5       22.49       23.08      0.61 o 
   3   3   5       27.73       25.87      0.81 o 
   4   3   5        1.06        1.26      0.56 o 
   5   3   5        0.11       -0.27      0.55 o 
  -8   4   5        7.88        5.93      1.71 o 
  -7   4   5        6.78        8.60      0.46 o 
  -6   4   5        4.67        6.65      0.38 o 
  -5   4   5        7.99        8.29      0.32 o 
  -4   4   5        1.04        0.82      0.15 o 
  -3   4   5        6.32        7.72      0.31 o 
  -2   4   5      200.88      198.93      1.61 o 
  -1   4   5       94.30       90.68      0.88 o 
   0   4   5       66.13       66.93      1.12 o 
   1   4   5        0.59        0.15      0.36 o 
   2   4   5       14.53       16.46      1.11 o 
   3   4   5        0.14       -0.09      0.55 o 
   4   4   5        0.35        0.03      0.64 o 
  -7   5   5        9.08        8.98      0.82 o 
  -6   5   5        0.05       -0.11      0.23 o 
  -5   5   5        9.80       10.73      0.36 o 
  -4   5   5       45.34       47.15      1.75 o 
  -3   5   5       40.15       36.48      0.62 o 
  -2   5   5       15.21       15.91      0.38 o 
  -1   5   5       10.59        9.67      0.34 o 
   0   5   5        0.08        0.31      0.22 o 
   1   5   5        2.33        2.86      0.34 o 
   2   5   5        8.04        7.82      0.65 o 
   3   5   5        4.16        3.65      0.67 o 
  -7   6   5        0.62        0.22      0.22 o 
  -6   6   5        2.95        2.37      0.31 o 
  -5   6   5        5.71        4.50      0.37 o 
  -4   6   5       16.71       17.58      0.53 o 
  -3   6   5        0.70        0.56      0.18 o 
  -2   6   5       21.68       22.48      0.53 o 
  -1   6   5        0.68        1.32      0.24 o 
   0   6   5        0.86        1.03      0.30 o 
   1   6   5        5.10        5.12      1.05 o 
  -5   7   5        0.08       -0.12      0.20 o 
  -4   7   5        2.39        1.12      0.83 o 
  -3   7   5        1.87        0.45      0.24 o 
  -2   7   5        1.91        1.78      0.23 o 
  -1   7   5        8.72        9.35      0.43 o 
  -1  -8   6        0.20        0.12      0.39 o 
   0  -8   6        3.97        4.52      1.32 o 
   1  -8   6        2.12        3.54      1.26 o 
   2  -8   6        0.04       -0.26      0.52 o 
   3  -8   6       10.81       13.64      2.03 o 
   4  -8   6       42.89       42.21      2.61 o 
   5  -8   6       30.90       29.60      2.28 o 
  -2  -7   6        3.33        3.84      0.88 o 
  -1  -7   6       29.82       31.32      0.99 o 
   0  -7   6       43.82       44.92      1.54 o 
   1  -7   6       23.63       24.67      1.79 o 
   2  -7   6        5.11        5.09      0.25 o 
   3  -7   6        3.74        3.79      0.45 o 
   4  -7   6       43.07       45.17      1.42 o 
   5  -7   6        0.48        0.70      0.73 o 
   6  -7   6        0.35        0.56      0.59 o 
  -4  -6   6        5.91        6.45      1.05 o 
  -3  -6   6        2.06        2.11      0.55 o 
  -2  -6   6        9.48       10.63      0.73 o 
  -1  -6   6       78.95       75.05      2.58 o 
   0  -6   6      164.30      160.23      3.10 o 
   1  -6   6       29.79       33.63      0.85 o 
   2  -6   6        2.13        2.28      0.51 o 
   3  -6   6       93.82       97.88      2.18 o 
   4  -6   6       84.24       82.88      1.79 o 
   5  -6   6       21.24       22.24      1.60 o 
   6  -6   6        7.59        8.23      0.84 o 
   7  -6   6        7.42        7.49      0.92 o 
  -5  -5   6        3.39        3.06      2.02 o 
  -4  -5   6       16.75       20.75      1.39 o 
  -3  -5   6       17.26       17.28      0.99 o 
  -2  -5   6       38.10       34.25      0.98 o 
  -1  -5   6        4.43        3.26      0.86 o 
   0  -5   6        0.99        0.09      0.31 o 
   1  -5   6        0.22        0.09      0.25 o 
   2  -5   6       32.00       34.23      1.05 o 
   3  -5   6      112.29      111.69      1.92 o 
   4  -5   6      255.13      256.95      5.79 o 
   5  -5   6       96.44       96.56      3.60 o 
   6  -5   6        0.90        1.83      0.89 o 
   7  -5   6        0.42        0.50      0.47 o 
  -5  -4   6        3.59        4.45      0.39 o 
  -4  -4   6       91.39       96.97      1.43 o 
  -3  -4   6      141.64      143.69      2.09 o 
  -2  -4   6       32.48       35.51      1.00 o 
  -1  -4   6      270.72      282.29      4.24 o 
   0  -4   6      151.90      146.80      1.28 o 
   1  -4   6       52.45       49.91      0.91 o 
   2  -4   6        0.05       -0.16      0.25 o 
   3  -4   6       27.59       28.99      0.76 o 
   4  -4   6      176.96      172.70      2.77 o 
   5  -4   6       10.32       13.30      1.01 o 
   6  -4   6       66.59       59.72      3.95 o 
   7  -4   6        2.20        1.99      0.69 o 
  -6  -3   6        2.58        2.27      0.30 o 
  -5  -3   6       21.31       20.09      0.73 o 
  -4  -3   6       13.84       12.53      0.45 o 
  -3  -3   6        7.71        8.90      0.82 o 
  -2  -3   6       73.12       78.41      1.34 o 
  -1  -3   6       43.74       38.83      0.96 o 
   0  -3   6      157.59      136.10      1.52 o 
   1  -3   6       19.41       18.43      0.50 o 
   2  -3   6       42.44       42.30      0.85 o 
   3  -3   6       16.05       15.68      0.61 o 
   4  -3   6      302.88      290.37      4.50 o 
   5  -3   6      160.52      152.72      5.50 o 
   6  -3   6        9.79       12.67      2.18 o 
   7  -3   6        9.93        9.69      0.99 o 
  -7  -2   6        0.00       -0.05      0.28 o 
  -6  -2   6       29.92       30.93      1.02 o 
  -5  -2   6       10.04       11.53      0.46 o 
  -4  -2   6       58.19       61.39      1.02 o 
  -3  -2   6      110.43      115.97      1.05 o 
  -2  -2   6       91.05       90.97      0.89 o 
  -1  -2   6      111.20      117.79      1.18 o 
   0  -2   6       91.71       95.48      1.15 o 
   1  -2   6        0.78        0.97      0.23 o 
   2  -2   6       20.16       17.30      0.48 o 
   3  -2   6       28.80       21.76      0.67 o 
   4  -2   6      136.13      128.73      1.94 o 
   5  -2   6       41.01       39.42      1.55 o 
   6  -2   6        3.42        3.81      0.69 o 
   7  -2   6        0.34        0.39      0.41 o 
  -7  -1   6       96.93       87.36      1.75 o 
  -6  -1   6       49.79       51.53      1.09 o 
  -5  -1   6        3.27        3.64      0.37 o 
  -4  -1   6       54.14       52.30      1.26 o 
  -3  -1   6       41.59       37.43      0.54 o 
  -2  -1   6       44.74       42.41      0.49 o 
  -1  -1   6      390.20      384.18      5.54 o 
   0  -1   6     1023.26     1144.13     14.51 o 
   1  -1   6      209.94      212.88      2.20 o 
   2  -1   6       21.74       26.06      0.66 o 
   3  -1   6       12.77       12.14      0.62 o 
   4  -1   6       44.26       42.39      1.12 o 
   5  -1   6       21.73       22.30      1.02 o 
   6  -1   6        8.72        9.34      0.88 o 
   7  -1   6        0.05       -0.12      0.48 o 
  -7   0   6       12.61       13.60      0.70 o 
  -6   0   6        0.76        0.95      0.41 o 
  -5   0   6       21.10       22.78      0.60 o 
  -4   0   6       40.02       36.70      0.62 o 
  -3   0   6       25.37       26.75      0.75 o 
  -2   0   6       63.25       59.63      0.75 o 
  -1   0   6      327.56      348.84      4.42 o 
   0   0   6      211.03      230.68      2.10 o 
   1   0   6       70.22       65.15      0.81 o 
   2   0   6        3.16        3.05      0.63 o 
   3   0   6      113.26      108.07      1.63 o 
   4   0   6      282.13      282.54      9.08 o 
   5   0   6      115.99      120.06      2.30 o 
   6   0   6        0.62        0.98      0.42 o 
  -7   1   6        0.00       -0.17      0.28 o 
  -6   1   6        5.10        4.64      0.36 o 
  -5   1   6       83.44       85.65      1.07 o 
  -4   1   6       40.11       38.08      0.56 o 
  -3   1   6      119.49      122.24      1.23 o 
  -2   1   6        6.44        4.65      0.55 o 
  -1   1   6      152.32      136.05      2.43 o 
   0   1   6        3.87        2.96      0.19 o 
   1   1   6        3.50        2.96      0.28 o 
   2   1   6       11.03       12.46      0.85 o 
   3   1   6       36.59       33.70      0.81 o 
   4   1   6       40.92       38.61      1.85 o 
   5   1   6       16.86       18.64      1.07 o 
   6   1   6        0.15       -0.25      0.47 o 
  -8   2   6        1.37        0.94      0.41 o 
  -7   2   6       25.58       24.88      0.97 o 
  -6   2   6       11.60       12.44      0.62 o 
  -5   2   6        0.09        0.40      0.15 o 
  -4   2   6       24.08       28.54      0.33 o 
  -3   2   6       32.29       36.14      0.75 o 
  -2   2   6       20.38       18.43      0.86 o 
  -1   2   6       61.18       60.52      1.15 o 
   0   2   6      260.52      248.21      2.39 o 
   1   2   6       54.52       55.87      0.77 o 
   2   2   6       63.42       57.96      1.13 o 
   3   2   6        4.48        5.37      0.49 o 
   4   2   6        0.09        0.19      0.43 o 
   5   2   6        4.45        6.41      0.58 o 
  -7   3   6        0.02        0.25      0.19 o 
  -6   3   6       23.47       22.03      0.57 o 
  -5   3   6        7.35        7.48      0.34 o 
  -4   3   6        1.05        0.88      0.09 o 
  -3   3   6       14.93       13.25      0.51 o 
  -2   3   6        6.38        7.97      0.74 o 
  -1   3   6       18.12       18.99      0.27 o 
   0   3   6       42.36       44.12      0.81 o 
   1   3   6       49.22       45.15      1.50 o 
   2   3   6        4.48        4.48      0.34 o 
   3   3   6        1.26        0.96      0.36 o 
   4   3   6       12.73       13.23      1.00 o 
  -7   4   6        8.64        7.48      0.40 o 
  -6   4   6       18.44       18.14      0.54 o 
  -5   4   6       29.15       31.31      1.35 o 
  -4   4   6       41.37       41.14      2.58 o 
  -3   4   6        2.36        2.57      0.68 o 
  -2   4   6        4.45        4.35      0.14 o 
  -1   4   6       26.82       31.54      0.45 o 
   0   4   6       53.82       57.80      1.07 o 
   1   4   6        4.09        3.05      0.29 o 
   2   4   6        1.48        1.05      0.62 o 
   3   4   6        2.34        1.53      0.86 o 
  -7   5   6       15.21       13.35      0.60 o 
  -6   5   6       18.82       15.87      1.11 o 
  -5   5   6        9.65        9.21      0.66 o 
  -4   5   6        1.94        2.27      0.14 o 
  -3   5   6        5.65        5.10      0.20 o 
  -2   5   6        0.03        0.00      0.09 o 
  -1   5   6        2.06        1.67      0.35 o 
   0   5   6       31.11       32.17      0.68 o 
   1   5   6        5.59        3.79      0.41 o 
   2   5   6        0.20        0.11      0.23 o 
  -6   6   6        1.62        0.74      0.77 o 
  -5   6   6        0.88        2.16      0.63 o 
  -4   6   6       11.65        9.75      0.43 o 
  -3   6   6        0.07        0.21      0.14 o 
  -2   6   6        1.46        1.28      0.22 o 
  -1   6   6        0.68        0.30      0.22 o 
   0   6   6        0.00        0.31      0.27 o 
   1   6   6        0.28        0.49      0.40 o 
  -4   7   6        0.32        0.08      0.53 o 
  -3   7   6        1.51       -0.16      0.34 o 
  -2   7   6        0.36        0.09      0.15 o 
   0  -8   7        3.56        4.44      0.83 o 
   1  -8   7       13.99       14.59      1.15 o 
   2  -8   7       49.51       57.97      2.99 o 
   3  -8   7       32.02       32.86      1.80 o 
   4  -8   7        3.45        2.21      0.38 o 
   5  -8   7        9.16        7.05      0.42 o 
  -2  -7   7        8.50        9.66      1.06 o 
  -1  -7   7        2.34        2.73      0.57 o 
   0  -7   7        0.62        0.73      0.84 o 
   1  -7   7        9.99        8.03      0.84 o 
   2  -7   7       17.13       14.23      0.35 o 
   3  -7   7        8.09        7.29      0.93 o 
   4  -7   7       26.06       26.20      1.19 o 
   5  -7   7       17.04       19.64      1.19 o 
   6  -7   7       13.29       13.25      1.45 o 
  -3  -6   7        4.85        5.29      0.66 o 
  -2  -6   7       20.18       22.18      0.86 o 
  -1  -6   7        0.09       -0.01      0.31 o 
   0  -6   7       35.35       36.12      1.86 o 
   1  -6   7      121.18      109.16      3.76 o 
   2  -6   7      105.24      109.98      2.30 o 
   3  -6   7       16.87       18.95      0.91 o 
   4  -6   7        6.63        5.68      0.59 o 
   5  -6   7        0.01        0.14      0.41 o 
   6  -6   7        8.74       10.23      0.95 o 
  -4  -5   7        1.48        0.47      0.54 o 
  -3  -5   7        7.06        9.16      0.88 o 
  -2  -5   7       12.96       13.86      0.85 o 
  -1  -5   7       25.83       23.99      0.96 o 
   0  -5   7      213.73      204.94      6.16 o 
   1  -5   7      315.56      309.89      3.66 o 
   2  -5   7       69.67       70.25      1.21 o 
   3  -5   7        0.02        0.59      0.34 o 
   4  -5   7       79.82       84.19      1.86 o 
   5  -5   7       85.54       82.70      4.17 o 
   6  -5   7        3.44        2.11      0.88 o 
  -5  -4   7        0.48       -0.03      0.17 o 
  -4  -4   7       16.60       17.27      0.48 o 
  -3  -4   7       79.60       86.90      1.47 o 
  -2  -4   7       70.37       70.71      1.40 o 
  -1  -4   7       83.77       75.52      0.95 o 
   0  -4   7       25.35       24.46      0.47 o 
   1  -4   7       14.21       15.15      0.61 o 
   2  -4   7       60.72       62.12      1.45 o 
   3  -4   7      139.64      143.85      2.65 o 
   4  -4   7      236.34      223.48      3.90 o 
   5  -4   7       15.53       15.36      0.95 o 
   6  -4   7       12.51       15.16      1.03 o 
   7  -4   7        0.50        0.34      0.42 o 
  -6  -3   7        0.83        0.34      0.37 o 
  -5  -3   7       19.49       20.62      0.56 o 
  -4  -3   7       37.47       37.60      0.84 o 
  -3  -3   7        1.71        2.27      0.41 o 
  -2  -3   7       16.32       12.43      0.31 o 
  -1  -3   7        7.67        8.72      0.23 o 
   0  -3   7      116.61      105.48      1.31 o 
   1  -3   7        7.13        7.62      0.77 o 
   2  -3   7       67.36       67.16      1.19 o 
   3  -3   7       70.36       66.38      1.65 o 
   4  -3   7        0.11       -0.05      0.42 o 
   5  -3   7        3.83        4.38      0.67 o 
   6  -3   7        5.99        5.89      0.78 o 
   7  -3   7        2.84        2.63      0.97 o 
  -6  -2   7        0.30        0.30      0.26 o 
  -5  -2   7        5.20        4.89      0.50 o 
  -4  -2   7        1.94        2.07      0.35 o 
  -3  -2   7       41.72       43.32      0.56 o 
  -2  -2   7      290.38      289.64      2.47 o 
  -1  -2   7      301.93      318.40      3.36 o 
   0  -2   7       94.32       91.57      1.21 o 
   1  -2   7        6.84        4.07      0.42 o 
   2  -2   7        3.65        5.59      0.60 o 
   3  -2   7       16.24       15.44      0.93 o 
   4  -2   7        5.74        4.82      0.59 o 
   5  -2   7        3.32        4.10      0.65 o 
   6  -2   7        5.55        4.98      0.70 o 
  -7  -1   7       32.99       27.87      0.97 o 
  -6  -1   7        0.51        0.26      0.27 o 
  -5  -1   7        0.07       -0.02      0.29 o 
  -4  -1   7       32.80       32.08      0.93 o 
  -3  -1   7       40.96       42.21      0.47 o 
  -2  -1   7      633.81      661.96      5.72 o 
  -1  -1   7      116.43      123.21      2.98 o 
   0  -1   7      210.20      217.06      2.31 o 
   1  -1   7       18.39       19.00      0.60 o 
   2  -1   7        3.33        4.07      1.30 o 
   3  -1   7       55.77       56.35      1.14 o 
   4  -1   7       68.45       68.56      1.46 o 
   5  -1   7        1.24        1.40      0.65 o 
   6  -1   7        0.06        0.01      0.45 o 
  -7   0   7        1.60        1.87      0.57 o 
  -6   0   7       24.43       26.52      0.77 o 
  -5   0   7       46.89       45.68      1.02 o 
  -4   0   7       23.99       22.63      0.46 o 
  -3   0   7       15.57       19.92      0.31 o 
  -2   0   7       95.55       82.93      1.99 o 
  -1   0   7       96.50       98.45      1.14 o 
   0   0   7       56.34       56.11      0.68 o 
   1   0   7       73.98       72.80      0.91 o 
   2   0   7      121.25      129.54      1.81 o 
   3   0   7       42.69       42.68      1.10 o 
   4   0   7        0.05        0.15      0.54 o 
   5   0   7        2.67        2.46      1.09 o 
   6   0   7        0.57        0.76      0.48 o 
  -7   1   7        4.60        3.80      1.46 o 
  -6   1   7       15.94       18.04      0.45 o 
  -5   1   7       25.77       31.10      0.64 o 
  -4   1   7        0.11        0.13      0.14 o 
  -3   1   7       92.67      100.74      2.08 o 
  -2   1   7      247.37      246.78      3.81 o 
  -1   1   7       97.20       95.13      2.07 o 
   0   1   7       33.06       34.14      1.02 o 
   1   1   7       51.58       52.61      1.92 o 
   2   1   7       31.24       31.97      0.81 o 
   3   1   7        0.00        0.00      0.24 o 
   4   1   7       26.88       29.10      1.23 o 
   5   1   7        5.46        5.24      0.64 o 
  -7   2   7       12.36       12.13      0.43 o 
  -6   2   7        0.96        0.62      0.17 o 
  -5   2   7        3.70        5.14      0.30 o 
  -4   2   7       19.20       18.71      0.72 o 
  -3   2   7       11.03       13.17      1.04 o 
  -2   2   7        9.60       11.01      0.54 o 
  -1   2   7       62.79       65.57      1.35 o 
   0   2   7       52.02       45.14      0.58 o 
   1   2   7        0.89        1.86      0.28 o 
   2   2   7       18.36       14.85      0.64 o 
   3   2   7       16.31       18.11      0.70 o 
   4   2   7       17.70       20.52      1.85 o 
  -7   3   7        5.75        5.24      1.65 o 
  -6   3   7        3.96        4.88      0.25 o 
  -5   3   7       21.81       26.47      0.87 o 
  -4   3   7        4.70        4.02      0.43 o 
  -3   3   7        6.12        5.43      0.51 o 
  -2   3   7       33.46       32.54      1.38 o 
  -1   3   7      145.36      135.96      2.48 o 
   0   3   7        2.66        2.01      0.37 o 
   1   3   7        0.37        0.28      0.37 o 
   2   3   7       10.44       10.89      0.86 o 
   3   3   7        0.13        0.34      0.31 o 
   4   3   7        0.22        0.84      0.92 o 
  -7   4   7        2.10        0.85      0.62 o 
  -6   4   7        3.97        4.63      0.27 o 
  -5   4   7        0.02        0.54      0.50 o 
  -4   4   7       12.31       12.98      0.57 o 
  -3   4   7       26.27       26.23      1.42 o 
  -2   4   7       32.00       32.09      1.52 o 
  -1   4   7       40.43       40.03      0.86 o 
   0   4   7        4.29        4.19      0.42 o 
   1   4   7        2.05        1.18      0.33 o 
   2   4   7        1.40        0.52      0.38 o 
   3   4   7        5.28        7.86      1.31 o 
  -6   5   7        5.99        7.12      0.86 o 
  -5   5   7       15.88       18.91      1.12 o 
  -4   5   7        0.12       -0.07      0.30 o 
  -3   5   7        0.02       -0.14      0.50 o 
  -2   5   7        3.87        1.64      0.38 o 
  -1   5   7        1.79        0.66      0.21 o 
   0   5   7        0.00        0.05      0.19 o 
   1   5   7        4.84        4.04      0.65 o 
  -5   6   7        0.30        0.56      0.47 o 
  -4   6   7        0.51       -0.33      0.63 o 
  -3   6   7        0.21       -0.06      0.31 o 
  -2   6   7        1.12        0.60      0.42 o 
  -1   6   7        8.10       10.29      0.44 o 
   0  -8   8        7.79        6.45      1.51 o 
   1  -8   8       10.19        7.25      1.56 o 
   2  -8   8       10.28        6.46      4.76 o 
   3  -8   8       28.87       22.81      1.06 o 
   4  -8   8       18.12       22.70      1.06 o 
  -2  -7   8       10.23       11.49      0.86 o 
  -1  -7   8        1.44        1.79      0.63 o 
   0  -7   8        1.48        1.87      1.01 o 
   1  -7   8       26.12       29.06      1.31 o 
   2  -7   8       70.48       72.36      2.25 o 
   3  -7   8        3.15        3.61      0.54 o 
   4  -7   8        2.77        2.48      0.87 o 
   5  -7   8        0.80        1.25      0.66 o 
  -3  -6   8        1.89        2.47      0.72 o 
  -2  -6   8        6.06        6.68      1.25 o 
  -1  -6   8       37.39       34.82      1.25 o 
   0  -6   8       70.37       64.63      2.40 o 
   1  -6   8       10.04        8.48      0.53 o 
   2  -6   8       16.95       12.66      0.78 o 
   3  -6   8       27.61       25.23      1.58 o 
   4  -6   8       23.28       22.61      1.15 o 
   5  -6   8       27.93       29.16      2.03 o 
   6  -6   8       36.21       39.65      3.24 o 
  -4  -5   8       15.09       19.03      0.88 o 
  -3  -5   8        3.28        4.22      0.58 o 
  -2  -5   8        9.26        9.22      1.00 o 
  -1  -5   8       58.35       52.83      1.00 o 
   0  -5   8        5.51        4.01      0.48 o 
   1  -5   8       45.87       44.81      0.96 o 
   2  -5   8      258.44      258.31      3.61 o 
   3  -5   8      130.72      128.28      2.23 o 
   4  -5   8        1.31        1.03      0.48 o 
   5  -5   8        0.76        0.67      0.53 o 
   6  -5   8        4.13        2.97      0.68 o 
  -5  -4   8       25.52       25.60      0.63 o 
  -4  -4   8        0.06        0.19      0.24 o 
  -3  -4   8       10.32        9.87      0.57 o 
  -2  -4   8       18.33       16.56      0.39 o 
  -1  -4   8       27.37       26.81      0.59 o 
   0  -4   8       29.65       26.63      0.49 o 
   1  -4   8      268.60      271.94      3.39 o 
   2  -4   8      282.91      275.10      3.63 o 
   3  -4   8       14.46       16.15      0.86 o 
   4  -4   8       55.92       52.29      1.92 o 
   5  -4   8        5.30        4.88      0.96 o 
   6  -4   8       11.26       13.98      1.39 o 
  -6  -3   8        0.17        0.11      0.27 o 
  -5  -3   8        5.31        3.83      0.53 o 
  -4  -3   8        0.04        0.29      0.23 o 
  -3  -3   8        0.02        0.10      0.15 o 
  -2  -3   8       15.03       15.61      0.32 o 
  -1  -3   8       56.06       51.35      1.18 o 
   0  -3   8      123.43      118.10      1.41 o 
   1  -3   8       20.59       21.45      0.82 o 
   2  -3   8       75.00       72.42      1.32 o 
   3  -3   8       14.68       15.07      0.61 o 
   4  -3   8        0.13        0.17      0.48 o 
   5  -3   8       57.02       54.18      2.41 o 
   6  -3   8       29.58       25.97      1.67 o 
  -6  -2   8        2.15        2.31      0.50 o 
  -5  -2   8       24.48       27.87      0.71 o 
  -4  -2   8       17.75       17.89      0.72 o 
  -3  -2   8      102.72      100.30      0.99 o 
  -2  -2   8       30.62       27.08      0.51 o 
  -1  -2   8      110.05      115.50      1.49 o 
   0  -2   8       44.50       42.49      0.70 o 
   1  -2   8       48.78       42.23      0.96 o 
   2  -2   8       16.12       13.47      0.59 o 
   3  -2   8        0.02        0.18      0.29 o 
   4  -2   8        0.36        0.42      0.37 o 
   5  -2   8        2.27        1.87      0.53 o 
   6  -2   8        4.14        2.57      0.55 o 
  -6  -1   8        5.29        7.08      0.41 o 
  -5  -1   8       21.42       21.60      0.63 o 
  -4  -1   8      137.28      139.26      1.28 o 
  -3  -1   8        5.82        6.64      0.29 o 
  -2  -1   8      229.45      247.92      2.15 o 
  -1  -1   8      302.85      312.77      4.51 o 
   0  -1   8       59.00       53.49      0.83 o 
   1  -1   8        0.62        0.78      0.23 o 
   2  -1   8        0.00        0.31      0.20 o 
   3  -1   8        8.56        6.13      0.74 o 
   4  -1   8       18.70       18.01      1.03 o 
   5  -1   8        8.47        6.21      4.12 o 
   6  -1   8        6.96        5.04      3.96 o 
  -7   0   8        3.01        0.95      0.94 o 
  -6   0   8        0.00       -0.03      0.21 o 
  -5   0   8        0.35        0.46      0.20 o 
  -4   0   8        2.46        2.30      0.19 o 
  -3   0   8      123.22      125.56      3.48 o 
  -2   0   8      103.34      104.16      1.16 o 
  -1   0   8        7.68        7.57      0.38 o 
   0   0   8       49.23       53.70      0.75 o 
   1   0   8        0.02        0.37      0.14 o 
   2   0   8       49.30       45.05      1.13 o 
   3   0   8       48.47       48.78      0.90 o 
   4   0   8        9.18        9.42      0.85 o 
   5   0   8       11.39       12.08      0.87 o 
  -7   1   8        0.04       -0.11      0.34 o 
  -6   1   8        1.67        0.89      0.38 o 
  -5   1   8       58.49       58.42      0.81 o 
  -4   1   8       94.61       99.15      2.72 o 
  -3   1   8        1.47        1.84      0.36 o 
  -2   1   8        2.83        1.97      0.38 o 
  -1   1   8        5.41        5.88      0.79 o 
   0   1   8        0.69        0.77      0.14 o 
   1   1   8       10.61       10.57      0.42 o 
   2   1   8       41.55       42.29      0.83 o 
   3   1   8       35.24       41.15      1.16 o 
   4   1   8        3.49        2.89      0.42 o 
   5   1   8        0.11       -0.38      0.57 o 
  -7   2   8        0.98        0.02      0.22 o 
  -6   2   8       13.56       13.86      0.59 o 
  -5   2   8       21.13       20.26      1.52 o 
  -4   2   8        5.07        5.08      0.63 o 
  -3   2   8        1.55        1.05      0.38 o 
  -2   2   8      142.56      134.88      2.55 o 
  -1   2   8        0.55        0.71      0.38 o 
   0   2   8       43.94       36.31      1.06 o 
   1   2   8        2.23        3.76      0.78 o 
   2   2   8        7.78        6.97      1.28 o 
   3   2   8        0.28        0.49      0.41 o 
   4   2   8        0.14        0.33      0.35 o 
  -7   3   8        1.60       -0.16      0.70 o 
  -6   3   8        0.50        0.10      0.22 o 
  -5   3   8        9.51        9.58      0.70 o 
  -4   3   8       15.02       16.69      1.32 o 
  -3   3   8       36.69       38.72      1.24 o 
  -2   3   8        8.78        8.76      0.69 o 
  -1   3   8       13.79       13.53      1.16 o 
   0   3   8        0.32        0.15      0.19 o 
   1   3   8        0.95        0.27      0.40 o 
   2   3   8       13.51       15.53      1.13 o 
   3   3   8        2.13        2.43      0.58 o 
  -6   4   8       16.38       17.29      1.25 o 
  -5   4   8       12.03       14.88      0.83 o 
  -4   4   8        5.46        7.51      1.10 o 
  -3   4   8        0.39        0.16      0.32 o 
  -2   4   8        3.94        3.39      0.84 o 
  -1   4   8        2.65        3.36      0.17 o 
   0   4   8        2.48        3.31      0.39 o 
   1   4   8        6.84        6.45      1.32 o 
   2   4   8        1.02        1.19      0.70 o 
  -5   5   8        1.05        0.59      0.81 o 
  -4   5   8        0.05        0.11      0.35 o 
  -3   5   8        0.06        0.23      0.58 o 
  -2   5   8        5.93        7.35      0.72 o 
  -1   5   8        5.97        4.84      0.67 o 
   0   5   8        0.05        0.06      0.18 o 
  -3   6   8        2.74       -0.32      0.43 o 
   2  -8   9        9.90        3.52      3.38 o 
  -1  -7   9        0.76        0.00      0.53 o 
   0  -7   9       23.35       22.62      1.24 o 
   1  -7   9        6.27        6.40      0.75 o 
   2  -7   9        1.60        1.64      0.55 o 
   3  -7   9       16.00       17.60      1.00 o 
   4  -7   9       41.91       49.54      1.64 o 
  -3  -6   9        0.16        0.09      0.45 o 
  -2  -6   9        0.06        0.24      0.47 o 
  -1  -6   9        7.43        7.00      1.17 o 
   0  -6   9       56.81       56.49      4.29 o 
   1  -6   9       50.51       47.38      2.21 o 
   2  -6   9       13.46       13.21      1.03 o 
   3  -6   9        3.66        4.27      0.62 o 
   4  -6   9       11.64       14.55      1.02 o 
   5  -6   9        0.05        0.18      0.60 o 
  -4  -5   9        1.03        0.88      0.36 o 
  -3  -5   9        4.40        4.25      0.52 o 
  -2  -5   9        6.08        7.92      0.77 o 
  -1  -5   9       66.37       67.02      0.96 o 
   0  -5   9      284.19      275.40      9.27 o 
   1  -5   9      266.71      273.80      3.82 o 
   2  -5   9       12.44       12.77      0.74 o 
   3  -5   9      109.30      105.26      2.36 o 
   4  -5   9       20.43       18.10      0.81 o 
   5  -5   9        9.03       10.56      1.93 o 
  -5  -4   9        9.22       11.02      0.60 o 
  -4  -4   9        0.05        0.51      0.33 o 
  -3  -4   9        0.05        0.13      0.12 o 
  -2  -4   9        1.07        0.68      0.20 o 
  -1  -4   9      117.83      115.16      2.54 o 
   0  -4   9      165.59      158.62      2.47 o 
   1  -4   9       23.46       24.39      1.04 o 
   2  -4   9      117.64      108.58      2.12 o 
   3  -4   9       16.52       16.57      0.79 o 
   4  -4   9       47.37       52.16      1.85 o 
   5  -4   9       24.01       24.10      1.82 o 
   6  -4   9        5.36       10.09      0.93 o 
  -5  -3   9        0.03        0.04      0.21 o 
  -4  -3   9        2.83        3.73      0.52 o 
  -3  -3   9       10.30       10.56      0.36 o 
  -2  -3   9        1.17        1.26      0.19 o 
  -1  -3   9        7.58        8.27      0.47 o 
   0  -3   9      225.31      224.72      2.21 o 
   1  -3   9      147.59      149.70      2.28 o 
   2  -3   9        9.75        8.46      0.61 o 
   3  -3   9        0.01       -0.08      0.38 o 
   4  -3   9       10.98        9.79      0.63 o 
   5  -3   9        5.51        4.74      0.91 o 
   6  -3   9        0.12        0.07      0.80 o 
  -6  -2   9        0.20       -0.18      0.28 o 
  -5  -2   9        3.08        2.36      0.38 o 
  -4  -2   9        0.28        0.19      0.21 o 
  -3  -2   9       21.67       24.01      0.45 o 
  -2  -2   9       49.92       52.08      0.66 o 
  -1  -2   9      150.46      145.10      2.05 o 
   0  -2   9       66.44       63.06      0.99 o 
   1  -2   9        2.68        4.14      0.33 o 
   2  -2   9        4.15        3.40      0.41 o 
   3  -2   9       17.39       17.01      0.70 o 
   4  -2   9        7.19       10.63      0.57 o 
   5  -2   9        4.19        5.52      3.54 o 
  -6  -1   9        0.28        0.10      0.20 o 
  -5  -1   9        0.17        0.18      0.15 o 
  -4  -1   9       94.28       95.09      1.90 o 
  -3  -1   9      106.08      108.14      1.18 o 
  -2  -1   9        4.00        2.87      0.22 o 
  -1  -1   9        7.55        6.07      0.41 o 
   0  -1   9       22.68       21.50      0.55 o 
   1  -1   9       56.28       55.82      0.87 o 
   2  -1   9        7.42        7.05      0.58 o 
   3  -1   9        0.11        0.17      0.26 o 
   4  -1   9       12.91       18.13      0.79 o 
   5  -1   9       21.49       23.47      1.29 o 
  -6   0   9        3.02        3.24      0.43 o 
  -5   0   9       35.05       37.82      0.87 o 
  -4   0   9       19.42       20.55      0.52 o 
  -3   0   9        2.23        2.07      0.23 o 
  -2   0   9        7.67        7.43      0.17 o 
  -1   0   9      184.51      170.02      1.94 o 
   0   0   9      150.90      143.43      1.40 o 
   1   0   9       73.80       73.23      1.10 o 
   2   0   9        1.66        2.78      0.33 o 
   3   0   9        1.43        1.44      0.47 o 
   4   0   9        0.50       -0.30      0.32 o 
   5   0   9        0.59        0.70      0.59 o 
  -6   1   9       11.20        0.04      0.13 o 
  -5   1   9        0.13        0.08      0.12 o 
  -4   1   9        1.96        1.56      0.67 o 
  -3   1   9       25.43       25.73      0.91 o 
  -2   1   9        8.13        8.35      0.62 o 
  -1   1   9        0.72        0.85      0.40 o 
   0   1   9       53.44       54.09      0.58 o 
   1   1   9       31.77       32.84      0.57 o 
   2   1   9        2.69        2.60      0.41 o 
   3   1   9        2.84        2.58      0.55 o 
   4   1   9       19.77       27.07      0.88 o 
  -6   2   9        1.31        1.04      0.69 o 
  -5   2   9        5.81        4.81      0.57 o 
  -4   2   9       51.27       55.64      2.21 o 
  -3   2   9        6.63        7.38      1.09 o 
  -2   2   9       89.94       87.62      2.07 o 
  -1   2   9       29.40       29.08      1.05 o 
   0   2   9       13.71       14.99      1.05 o 
   1   2   9        0.34        0.51      0.14 o 
   2   2   9        1.27        2.31      0.41 o 
   3   2   9        3.93        3.06      0.72 o 
  -6   3   9        5.40        1.27      1.32 o 
  -5   3   9        7.77       11.85      1.76 o 
  -4   3   9        0.09        0.27      0.67 o 
  -3   3   9       40.71       40.29      1.92 o 
  -2   3   9        2.87        2.73      0.52 o 
  -1   3   9        2.40        2.86      0.86 o 
   0   3   9       32.39       36.74      1.28 o 
   1   3   9        1.10        1.64      0.36 o 
   2   3   9        0.84        0.73      0.37 o 
  -5   4   9        0.70        0.95      0.55 o 
  -4   4   9        7.13        7.62      1.24 o 
  -3   4   9        1.61        1.39      0.50 o 
  -2   4   9        1.25        0.81      0.72 o 
  -1   4   9        0.65        0.53      0.43 o 
   0   4   9        1.02        0.53      0.27 o 
   1   4   9        0.22        0.27      0.21 o 
  -4   5   9        2.91        2.98      1.04 o 
  -3   5   9        1.27        1.59      0.89 o 
  -2   5   9        0.16       -0.02      0.33 o 
  -1   5   9        0.59        0.76      0.49 o 
   0  -7  10        6.79        5.81      1.32 o 
   1  -7  10        6.25        4.95      0.84 o 
   2  -7  10       23.01       25.86      1.44 o 
   3  -7  10       13.99       18.12      0.92 o 
  -2  -6  10       22.25       25.25      1.26 o 
  -1  -6  10        6.88        6.81      0.82 o 
   0  -6  10        3.76        2.76      0.36 o 
   1  -6  10        0.05        0.12      0.19 o 
   2  -6  10        0.08        0.17      0.37 o 
   3  -6  10        9.81       10.42      0.73 o 
   4  -6  10       46.01       48.73      2.25 o 
  -3  -5  10       10.71       12.37      0.60 o 
  -2  -5  10       38.28       38.14      0.74 o 
  -1  -5  10       30.48       27.93      0.65 o 
   0  -5  10       32.21       32.67      0.86 o 
   1  -5  10      123.39      114.01      1.95 o 
   2  -5  10       25.55       25.37      0.96 o 
   3  -5  10       10.07       14.55      0.88 o 
   4  -5  10        2.53        2.78      0.82 o 
   5  -5  10        0.38        1.12      0.60 o 
  -4  -4  10        0.54        0.38      0.26 o 
  -3  -4  10        1.95        1.17      0.25 o 
  -2  -4  10       24.36       21.52      0.53 o 
  -1  -4  10       35.11       37.39      0.89 o 
   0  -4  10      240.62      228.36      2.53 o 
   1  -4  10       16.65       14.17      0.64 o 
   2  -4  10        2.83        3.27      0.48 o 
   3  -4  10        0.20        0.34      0.49 o 
   4  -4  10       12.71       11.14      1.01 o 
   5  -4  10        4.65        4.53      0.68 o 
  -5  -3  10        0.70        0.41      0.39 o 
  -4  -3  10        1.58        1.24      0.20 o 
  -3  -3  10        0.09        0.36      0.23 o 
  -2  -3  10       69.60       71.75      0.99 o 
  -1  -3  10       77.43       77.79      1.35 o 
   0  -3  10        0.01       -0.04      0.17 o 
   1  -3  10        0.14       -0.06      0.21 o 
   2  -3  10        1.61        2.92      0.56 o 
   3  -3  10       16.72       16.98      0.65 o 
   4  -3  10       10.53       10.17      0.98 o 
   5  -3  10       14.49       16.47      0.84 o 
  -5  -2  10       26.50       27.70      0.90 o 
  -4  -2  10       12.69       11.75      0.45 o 
  -3  -2  10        0.08       -0.08      0.16 o 
  -2  -2  10        3.18        2.52      0.20 o 
  -1  -2  10        0.09       -0.27      0.27 o 
   0  -2  10       42.68       39.16      0.72 o 
   1  -2  10       15.66       13.82      0.78 o 
   2  -2  10        0.17        0.56      0.38 o 
   3  -2  10        0.18        0.78      0.36 o 
   4  -2  10        5.38        4.68      0.89 o 
   5  -2  10        0.55        0.00      0.36 o 
  -6  -1  10       17.97       19.90      1.04 o 
  -5  -1  10       16.87       17.57      0.52 o 
  -4  -1  10        3.01        2.92      0.27 o 
  -3  -1  10        9.19        9.67      0.31 o 
  -2  -1  10       60.99       57.94      0.74 o 
  -1  -1  10       94.37       96.45      1.51 o 
   0  -1  10       36.50       37.13      0.61 o 
   1  -1  10        0.78        0.39      0.19 o 
   2  -1  10       20.01       17.54      0.72 o 
   3  -1  10        0.32        0.68      0.32 o 
   4  -1  10        2.82        2.62      0.66 o 
  -6   0  10        0.18        0.09      0.14 o 
  -5   0  10        2.58        1.91      0.22 o 
  -4   0  10        1.18        0.70      0.15 o 
  -3   0  10       31.54       30.58      0.99 o 
  -2   0  10       96.51       96.96      2.08 o 
  -1   0  10       65.33       64.52      0.87 o 
   0   0  10        3.10        2.89      0.23 o 
   1   0  10       11.31        9.86      0.43 o 
   2   0  10        1.48        1.52      0.28 o 
   3   0  10       15.14       18.47      0.89 o 
   4   0  10        9.63        9.55      0.80 o 
  -6   1  10        6.43        6.58      3.82 o 
  -5   1  10       12.10       12.89      0.72 o 
  -4   1  10        9.18       10.62      1.17 o 
  -3   1  10        2.06        1.78      0.76 o 
  -2   1  10        0.16       -0.04      0.29 o 
  -1   1  10       10.87       12.93      0.80 o 
   0   1  10        1.64        1.31      0.27 o 
   1   1  10        6.65        8.01      0.39 o 
   2   1  10        1.80        2.25      0.38 o 
   3   1  10        3.93        3.15      0.58 o 
  -6   2  10        7.92        5.71      3.82 o 
  -5   2  10        3.24        3.64      0.67 o 
  -4   2  10       27.92       25.42      1.16 o 
  -3   2  10       14.46       16.68      1.40 o 
  -2   2  10        1.27        1.04      0.46 o 
  -1   2  10       13.59       16.65      1.38 o 
   0   2  10        0.80        0.68      0.33 o 
   1   2  10        0.60        0.38      0.22 o 
   2   2  10        1.31        0.89      0.36 o 
  -5   3  10       18.63       20.67      1.79 o 
  -4   3  10        2.83        2.98      0.65 o 
  -3   3  10        0.29        0.82      0.75 o 
  -2   3  10        6.48        8.98      0.78 o 
  -1   3  10        1.37        2.12      0.58 o 
   0   3  10        0.03        0.09      0.59 o 
   1   3  10        0.02        0.24      0.30 o 
  -4   4  10        0.81        0.59      0.52 o 
  -3   4  10        0.18       -0.07      0.38 o 
  -2   4  10        2.48        2.47      1.00 o 
  -1   4  10        1.91        2.33      0.98 o 
  -1  -6  11       21.57       22.21      1.73 o 
   0  -6  11        7.16        6.22      0.46 o 
   1  -6  11       10.44       11.04      0.50 o 
   2  -6  11       35.68       39.24      1.30 o 
   3  -6  11        9.43        9.61      0.83 o 
  -2  -5  11       28.59       30.57      0.92 o 
  -1  -5  11       93.02       88.31      1.61 o 
   0  -5  11        4.44        3.60      0.46 o 
   1  -5  11        0.41        0.54      0.21 o 
   2  -5  11        5.01        5.87      0.93 o 
   3  -5  11        6.32        6.40      0.67 o 
   4  -5  11       11.90       12.43      0.94 o 
  -3  -4  11       13.75       16.71      0.60 o 
  -2  -4  11       38.67       38.64      0.65 o 
  -1  -4  11        1.85        2.04      0.42 o 
   0  -4  11        0.81        0.04      0.22 o 
   1  -4  11        1.18        1.56      0.53 o 
   2  -4  11       40.00       42.23      1.42 o 
   3  -4  11       19.68       18.87      1.02 o 
   4  -4  11       10.51       15.52      1.32 o 
  -4  -3  11        0.54        0.67      0.28 o 
  -3  -3  11        3.20        2.88      0.24 o 
  -2  -3  11        5.46        5.99      0.65 o 
  -1  -3  11       18.92       18.92      0.58 o 
   0  -3  11        5.76        5.56      0.36 o 
   1  -3  11       32.33       32.70      1.18 o 
   2  -3  11       28.68       31.27      0.92 o 
   3  -3  11        3.01        3.16      0.67 o 
   4  -3  11        0.11        0.39      0.42 o 
  -5  -2  11        9.59        7.37      0.53 o 
  -4  -2  11        4.92        5.07      0.27 o 
  -3  -2  11        1.25        1.20      0.22 o 
  -2  -2  11        6.57        7.46      0.52 o 
  -1  -2  11       12.44       14.65      0.64 o 
   0  -2  11       10.01       10.78      0.42 o 
   1  -2  11        3.03        2.97      0.46 o 
   2  -2  11        0.70        1.00      0.31 o 
   3  -2  11        1.41        2.32      0.58 o 
   4  -2  11       10.26       11.55      0.65 o 
  -5  -1  11        8.22        8.26      0.36 o 
  -4  -1  11        3.09        1.90      0.57 o 
  -3  -1  11       12.63       12.89      0.38 o 
  -2  -1  11        6.35        6.66      0.42 o 
  -1  -1  11       17.38       16.16      0.86 o 
   0  -1  11       34.27       31.58      0.91 o 
   1  -1  11        6.67        7.58      0.47 o 
   2  -1  11       18.81       22.59      0.65 o 
   3  -1  11        9.81        9.17      0.50 o 
  -5   0  11        2.98        2.00      0.79 o 
  -4   0  11        8.34        7.05      1.00 o 
  -3   0  11        2.02        2.59      0.50 o 
  -2   0  11       10.51        9.99      0.73 o 
  -1   0  11       46.08       51.29      2.14 o 
   0   0  11       25.46       27.05      0.47 o 
   1   0  11        3.57        2.75      0.32 o 
   2   0  11        4.08        3.58      0.46 o 
   3   0  11        0.19        0.45      0.40 o 
  -5   1  11        1.74        1.37      0.52 o 
  -4   1  11        0.44        0.42      0.41 o 
  -3   1  11        2.98        1.66      0.81 o 
  -2   1  11       12.59       13.45      0.87 o 
  -1   1  11       13.27       14.99      1.43 o 
   0   1  11        0.65        0.50      0.17 o 
   1   1  11        0.01        0.08      0.18 o 
   2   1  11        8.14       10.36      0.59 o 
  -5   2  11        3.56        3.31      1.11 o 
  -4   2  11       10.06       10.56      0.88 o 
  -3   2  11        1.04        1.26      0.84 o 
  -2   2  11        1.92        3.24      0.65 o 
  -1   2  11        1.52        1.59      0.91 o 
   0   2  11        0.73        0.78      0.84 o 
   1   2  11        2.68        2.14      0.94 o 
  -4   3  11        0.20        0.58      0.53 o 
  -3   3  11        0.86        0.88      0.87 o 
  -2   3  11        7.70        8.81      1.45 o 
  -1   3  11        0.30        0.59      0.51 o 
   0   3  11        0.18       -0.02      0.35 o 
  -1  -5  12       24.78       21.85      0.71 o 
   0  -5  12        0.40        0.33      0.34 o 
   1  -5  12        2.75        2.84      0.40 o 
   2  -5  12        4.39        2.84      0.53 o 
   3  -5  12       11.34       15.21      1.18 o 
  -3  -4  12        9.93        9.56      1.52 o 
  -2  -4  12       25.14       25.76      0.64 o 
  -1  -4  12        0.84        1.05      0.40 o 
   0  -4  12       23.77       25.60      1.02 o 
   1  -4  12       43.63       43.72      1.98 o 
   2  -4  12        1.65        1.50      0.38 o 
   3  -4  12        1.32        1.79      0.68 o 
  -3  -3  12        3.41        3.15      0.30 o 
  -2  -3  12        1.73        0.87      0.29 o 
  -1  -3  12        8.62        9.43      0.62 o 
   0  -3  12       16.66       15.30      0.50 o 
   1  -3  12        3.16        2.76      0.53 o 
   2  -3  12        0.26        0.15      0.30 o 
   3  -3  12       20.53       23.53      0.92 o 
  -4  -2  12        0.63        0.59      0.29 o 
  -3  -2  12        0.02        0.12      0.18 o 
  -2  -2  12        2.41        2.41      0.42 o 
  -1  -2  12        7.25        6.55      0.45 o 
   0  -2  12        2.87        3.75      0.28 o 
   1  -2  12        8.16       11.95      0.65 o 
   2  -2  12        4.97        4.15      0.58 o 
   3  -2  12        0.21        0.52      0.34 o 
  -4  -1  12        0.18        0.19      0.32 o 
  -3  -1  12        8.18        6.97      0.24 o 
  -2  -1  12       17.74       17.91      0.36 o 
  -1  -1  12       12.59       13.03      0.63 o 
   0  -1  12       12.77       13.01      0.40 o 
   1  -1  12       10.97        9.43      0.54 o 
   2  -1  12        0.35        0.20      0.32 o 
  -4   0  12        6.07        4.97      1.06 o 
  -3   0  12       13.78       15.09      0.91 o 
  -2   0  12        6.22        7.50      0.73 o 
  -1   0  12        0.25        0.34      0.67 o 
   0   0  12        0.70        0.33      0.14 o 
   1   0  12        3.43        3.99      0.35 o 
   2   0  12        0.87        0.60      0.32 o 
  -4   1  12        2.95        4.05      0.71 o 
  -3   1  12       13.88       17.47      1.57 o 
  -2   1  12        0.27        0.39      0.46 o 
  -1   1  12        6.80        9.54      1.41 o 
   0   1  12       12.72       17.10      1.75 o 
   1   1  12        4.59        5.30      0.83 o 
  -3   2  12        1.46        1.06      0.92 o 
  -2   2  12        1.30        1.29      0.62 o 
  -1   2  12        2.57        3.10      0.74 o 
  -1  -4  13        2.92        2.58      0.40 o 
   0  -4  13        0.35       -0.12      0.34 o 
   1  -4  13        1.10        0.57      0.37 o 
  -2  -3  13        0.10        0.06      0.16 o 
  -1  -3  13        0.07        0.18      0.33 o 
   0  -3  13        3.95        1.65      1.42 o 
   1  -3  13       13.19       12.46      0.57 o 
  -2  -2  13        0.21        0.25      0.18 o 
  -1  -2  13        0.87        0.44      0.32 o 
   0  -2  13        5.88        3.31      2.23 o 
   1  -2  13        0.00       -0.09      0.23 o 
  -3  -1  13        1.01       -0.32      0.39 o 
  -2  -1  13        0.18       -0.09      0.53 o 
  -1  -1  13        2.08        0.99      0.48 o 
   0  -1  13        2.97        2.24      0.58 o 
   1  -1  13        9.55        8.69      0.45 o 
  -2   0  13        2.12        2.63      1.00 o 
  -1   0  13        6.67        9.70      0.91 o 
   0   0  13        5.51        5.28      1.31 o 
                                                 
